# Supplementary material for: Aberrant DNA Methylation Is Associated with Disease Progression, Resistance to Imatinib and Shortened Survival in Chronic Myelogenous Leukemia
Source: PLoS One. 2011 Jul 8;6(7):e22110. doi: 10.1371/journal.pone.0022110 (PMC3132778; doi:10.1371/journal.pone.0022110)
Supplement: Table S2 — List of genes methylated in the K562 cell line. Genomic coordinates are based on the March 2006 Assembly (NCBI36/hg18). XmaFrag_Start, coordinate of the 5′ XmaI site. XmaFrag_End, coordinate of the 3′ XmaI site. Gene1, gene with the start site closest to the 5′ XmaI site. Gene2, gene with the start site closest to the 3′ XmaI site. Distance2TSS_Gene1, distance to transcription start site closest to the 5′ XmaI site. Distance2TSS_Gene2, distance to transcription start site closest to the 3′ XmaI site. Signal_Intensity_Average, average log2 of signal intensity of probes covering the XmaI fragment. Log2_Ratio_K562vsControl, average log2 ratio of Cy5/Cy3 signal intensity of probes covering the XmaI fragment. (XLS) [file pone.0022110.s002.xls]

## Sheet: Genes methylated in K562
Supplementary Table 2. List of genes methylated in the K562 cell line
Legend; Coordinates in March 2006 Assembly (NCBI36/hg18)
Chromosome		Chromosome location
XmaFrag_Start		Hg18 coordinate of the 5' XmaI site
XmaFrag_End		Hg18 coordinate of the 3' XmaI site
RefSeq_Gene1		Gene with start site closest to the 5' XmaI site
RefSeq_Gene2		Gene with start site closest to the 3' XmaI site
Name_Gene1		Gene with start site closest to the 5' XmaI site
Name_Gene2		Gene with start site closest to the 3' XmaI site
Distance2TSS_Gene1		Distance to transcription start site closest to the 5' XmaI site
Distance2TSS_Gene2		Distance to transcription start site closest to the 3' XmaI site
Signal_Intensity_Average		Average Log2 of signal intensity of probes covering the XmaI fragment
Log2_Ratio_K562vsControl		Average Log2 ratio of Cy5/Cy3 signal intensity of probes covering the XmaI fragment
Chromosome	XmaFrag_Start	XmaFrag_End	RefSeq_Gene1	RefSeq_Gene2	Name_Gene1	Name_Gene2	Distance2TSS_Gene1	Distance2TSS_Gene2	Signal_Intensity_Average	Log2_Ratio_K562vsControl
chr1	890817	891471	NM_032129	NM_032129	PLEKHN1	PLEKHN1	-923	-269	15.2859	1.82556
chr1	891493	892040	NM_032129	NM_032129	PLEKHN1	PLEKHN1	-247	300	12.5832	1.10465
chr1	1131719	1132396	NM_148902	NM_148902	TNFRSF18	TNFRSF18	233	-444	13.6673	2.72752
chr1	1172112	1172260	NM_001014980	NM_001014980	FAM132A	FAM132A	-147	-295	15.3018	2.2834
chr1	1172260	1172545	NM_001014980	NM_001014980	FAM132A	FAM132A	-295	-580	15.5976	2.23069
chr1	1466035	1466518	NM_001114748	NM_001114748	C1orf70	C1orf70	-432	-915	15.3076	3.398
chr1	2451133	2451549	NM_001010926	NM_001010926	HES5	HES5	411	-5	12.9576	1.63855
chr1	2451549	2451811	NM_001010926	NM_001010926	HES5	HES5	-5	-267	13.292	1.39066
chr1	2975342	2975762	NM_199454	NM_199454	PRDM16	PRDM16	-262	158	13.2076	1.50462
chr1	3652411	3653542	NM_207306	NM_207306	KIAA0495	KIAA0495	1335	204	13.0118	1.1272
chr1	6188211	6189110	NM_207396	NM_207396	RNF207	RNF207	-565	334	14.6377	2.52024
chr1	6189110	6189419	NM_207396	NM_207396	RNF207	RNF207	334	643	14.9465	3.58833
chr1	6226929	6227379	NM_001024598	NM_001024598	HES3	HES3	80	530	11.4504	1.08323
chr1	6607013	6607685	NM_138350	NM_138350	THAP3	THAP3	-826	-154	12.3891	1.35869
chr1	7767164	7767552	NM_016831	NM_016831	PER3	PER3	-186	202	15.5191	1.31824
chr1	10380838	10381550	NM_002631	NM_002631	PGD	PGD	-834	-122	12.951	1.21225
chr1	11673867	11674242	NM_001127325	NM_001127325	MAD2L2	MAD2L2	398	23	15.4653	2.26918
chr1	11674726	11674970	NM_198545	NM_198545	C1orf187	C1orf187	358	602	14.6973	3.80698
chr1	12599662	12599980	NM_004753	NM_004753	DHRS3	DHRS3	745	427	14.9877	2.19274
chr1	12600842	12601042	NM_004753	NM_004753	DHRS3	DHRS3	-435	-635	14.1137	2.31777
chr1	15783682	15784012	NM_024758	NM_024758	AGMAT	AGMAT	510	180	14.267	2.57979
chr1	15934195	15935539	NM_207348	NM_207348	SLC25A34	SLC25A34	-1201	143	14.583	1.0196
chr1	16354406	16354760	NM_004431	NM_004431	EPHA2	EPHA2	745	391	14.8572	3.97454
chr1	17179390	17179639	NM_002403	NM_002403	MFAP2	MFAP2	370	121	13.0882	2.12424
chr1	17318063	17318338	NM_007365	NM_007365	PADI2	PADI2	472	197	13.4562	1.29262
chr1	18306509	18307040	NM_032880	NM_032880	IGSF21	IGSF21	-318	213	11.6868	1.68415
chr1	21867453	21868199	NM_002885	NM_002885	RAP1GAP	RAP1GAP	990	244	13.8895	2.0177
chr1	23367335	23367770	NM_033631	NM_033631	LUZP1	LUZP1	603	168	12.0924	1.05802
chr1	23623276	23623608	NM_003196	NM_003196	TCEA3	TCEA3	572	240	15.1047	3.81612
chr1	23623608	23623942	NM_003196	NM_003196	TCEA3	TCEA3	240	-94	15.0944	3.63324
chr1	23623942	23624904	NM_003196	NM_003196	TCEA3	TCEA3	-94	-1056	13.5126	2.66728
chr1	23990222	23990859	NM_007260	NM_007260	LYPLA2	LYPLA2	-11	626	11.4952	1.35773
chr1	24386353	24386840	NM_173065	NM_173065	IL28RA	IL28RA	-15	-502	11.6642	1.28912
chr1	25128650	25128997	NM_004350	NM_004350	RUNX3	RUNX3	707	360	15.2283	2.09036
chr1	26609442	26609945	NM_024674	NM_024674	LIN28	LIN28	-414	89	13.3441	3.46761
chr1	26609945	26610521	NM_024674	NM_024674	LIN28	LIN28	89	665	14.609	4.5006
chr1	27158681	27159020	NM_152365	NM_152365	C1orf172	C1orf172	803	464	14.3553	1.00962
chr1	27834188	27835421	NM_005248	NM_005248	FGR	FGR	126	-1107	11.801	2.3316
chr1	28158356	28159061	NM_018053	NM_018053	XKR8	XKR8	-735	-30	14.5325	3.17868
chr1	28159109	28159477	NM_018053	NM_018053	XKR8	XKR8	18	386	14.8435	3.46513
chr1	29086403	29086949	NM_203343	NM_203343	EPB41	EPB41	188	734	11.831	1.07819
chr1	29322298	29323018	NM_001003682	NM_001003682	TMEM200B	TMEM200B	696	-24	14.5923	3.96731
chr1	29323069	29323280	NM_001003682	NM_001003682	TMEM200B	TMEM200B	-75	-286	14.1989	3.64408
chr1	29323280	29323347	NM_001003682	NM_001003682	TMEM200B	TMEM200B	-286	-353	15.4231	1.56246
chr1	29323347	29323506	NM_001003682	NM_001003682	TMEM200B	TMEM200B	-353	-512	14.4081	2.22212
chr1	29435720	29435965	NM_133178	NM_133178	PTPRU	PTPRU	86	331	14.2134	2.4146
chr1	31002369	31003076	NM_006762	NM_006762	LAPTM5	LAPTM5	901	194	13.3656	1.8264
chr1	32437911	32438832	NM_024296	NM_024296	CCDC28B	CCDC28B	-878	43	11.2873	1.30145
chr1	32478945	32479564	NR_026850	NR_026850	MTMR9L	MTMR9L	953	334	13.4292	3.56632
chr1	32479564	32479798	NR_026850	NR_026850	MTMR9L	MTMR9L	334	100	13.4555	1.59663
chr1	32599813	32600057	NM_052841	NM_052841	TSSK3	TSSK3	-636	-392	14.2753	5.30922
chr1	32600096	32600253	NM_052841	NM_052841	TSSK3	TSSK3	-353	-196	13.8658	2.91868
chr1	33494206	33494407	NM_152493	NM_152493	ZNF362	ZNF362	-555	-354	13.6554	1.24551
chr1	35811591	35811811	NM_178548	NM_178548	TFAP2E	TFAP2E	33	253	15.1306	1.43334
chr1	36322569	36323237	NM_014466	NM_014466	TEKT2	TEKT2	306	974	13.8967	1.53986
chr1	36544419	36544845	NM_001162530	NM_001162530	C1orf113	C1orf113	-162	264	14.7508	4.24
chr1	36544845	36544992	NM_001162530	NM_024676	C1orf113	C1orf113	264	-303	14.5979	3.90914
chr1	36688466	36688593	NM_206837	NM_206837	OSCP1	OSCP1	173	46	14.6489	2.57289
chr1	36720524	36720880	NM_172313	NM_172313	CSF3R	CSF3R	572	216	12.7928	2.58915
chr1	36720880	36721132	NM_172313	NM_172313	CSF3R	CSF3R	216	-36	13.0151	2.19693
chr1	37271496	37272145	NM_000831	NM_000831	GRIK3	GRIK3	935	286	13.9307	2.23592
chr1	37272145	37272321	NM_000831	NM_000831	GRIK3	GRIK3	286	110	14.571	1.5211
chr1	38227985	38228356	NM_006802	NM_006802	SF3A3	SF3A3	363	-8	13.0203	1.36484
chr1	38285484	38285858	NM_002699	NM_002699	POU3F1	POU3F1	-447	-821	13.6691	1.13045
chr1	39729904	39730195	NM_181809	NM_181809	BMP8A	BMP8A	-1	290	13.0455	1.03752
chr1	40193134	40193716	NM_032793	NM_032793	MFSD2	MFSD2	-237	345	14.3776	1.80432
chr1	40688279	40688454	NM_023070	NM_023070	ZNF643	ZNF643	-87	88	14.1222	2.21772
chr1	42693624	42694089	NM_032257	NM_032257	ZMYND12	ZMYND12	901	436	15.0399	3.00641
chr1	43595954	43596887	NM_001255	NM_001255	CDC20	CDC20	-1259	-326	10.7818	1.17149
chr1	43691855	43692204	NM_031207	NM_031207	HYI	HYI	650	301	12.2103	2.61749
chr1	44171968	44172071	NM_057091	NM_057091	ARTN	ARTN	389	492	14.6086	1.95266
chr1	44643704	44644413	NM_018150	NM_018150	RNF220	RNF220	157	866	10.6894	1.77821
chr1	45037897	45038130	NM_004073	NM_004073	PLK3	PLK3	-726	-493	12.746	2.24242
chr1	45565017	45565685	NM_032756	NM_032756	HPDL	HPDL	-115	553	14.4112	4.82197
chr1	45729078	45729411	NM_007170	NM_007170	TESK2	TESK2	349	16	13.5903	2.19392
chr1	52936319	52936680	NM_023077	NM_023077	C1orf163	C1orf163	307	-54	12.3621	1.11159
chr1	53300382	53300619	NM_153703	NM_153703	PODN	PODN	-91	146	12.9389	2.03926
chr1	53475859	53477054	NM_002370	NM_002370	MAGOH	MAGOH	936	-259	11.6065	1.48031
chr1	55039360	55039544	NM_017904	NM_017904	TTC22	TTC22	169	-15	14.0632	1.30381
chr1	56816856	56817350	NM_177414	NM_177414	PPAP2B	PPAP2B	989	495	12.2082	1.04606
chr1	64012342	64012607	NM_005012	NM_005012	ROR1	ROR1	64	329	13.2483	1.02867
chr1	77520410	77520544	NM_174858	NM_174858	AK5	AK5	80	214	13.3956	1.41575
chr1	77520544	77521401	NM_174858	NM_012093	AK5	AK5	214	526	11.9474	1.04436
chr1	78284473	78284749	NM_017655	NM_017655	GIPC2	GIPC2	296	572	14.5608	4.68868
chr1	92721153	92721963	NM_001127215	NM_001127215	GFI1	GFI1	791	-19	14.9378	2.63305
chr1	92721963	92722562	NM_001127215	NM_001127215	GFI1	GFI1	-19	-618	14.3068	3.28415
chr1	93919416	93919695	NM_003567	NM_003567	BCAR3	BCAR3	557	278	13.4771	2.90182
chr1	95164949	95165500	NM_001839	NM_001839	CNN3	CNN3	374	-177	13.3994	1.47277
chr1	95165656	95166050	NM_001839	NM_001839	CNN3	CNN3	-333	-727	13.2206	1.26697
chr1	107484449	107484724	NM_014917	NM_014917	NTNG1	NTNG1	181	456	13.0046	1.53246
chr1	107484724	107484874	NM_014917	NM_014917	NTNG1	NTNG1	456	606	10.3798	1.36465
chr1	109004994	109005361	NM_001102592	NM_001102592	C1orf59	C1orf59	273	-94	13.6234	4.06946
chr1	109558227	109558467	NM_006513	NM_006513	SARS	SARS	164	404	12.2535	1.52136
chr1	109964358	109964699	NM_139156	NM_004037	AMPD2	AMPD2	376	-100	10.3502	1.23058
chr1	110555089	110555388	NM_153763	NM_153763	KCNC4	KCNC4	-499	-200	13.4535	1.00872
chr1	110555388	110555944	NM_153763	NM_153763	KCNC4	KCNC4	-200	356	13.8346	2.36188
chr1	111018255	111018784	NM_002232	NM_002232	KCNA3	KCNA3	923	394	14.1129	2.57659
chr1	111018784	111019367	NM_002232	NM_002232	KCNA3	KCNA3	394	-189	14.5386	1.76079
chr1	112333544	112333668	NM_172198	NM_172198	KCND3	KCND3	-244	-368	14.231	2.52715
chr1	112853009	112853192	NM_024494	NM_024494	WNT2B	WNT2B	116	299	14.2549	2.48458
chr1	112853192	112853259	NM_024494	NM_024494	WNT2B	WNT2B	299	366	14.3448	2.46493
chr1	112853259	112853508	NM_024494	NM_024494	WNT2B	WNT2B	366	615	14.545	3.67276
chr1	117011368	117011720	NM_001542	NM_001542	IGSF3	IGSF3	469	117	12.7513	1.21271
chr1	117465874	117466710	NM_025188	NM_025188	TRIM45	TRIM45	60	-776	12.6704	1.29613
chr1	119332602	119333713	NM_152380	NM_152380	TBX15	TBX15	1100	-11	10.0531	1.24953
chr1	148560290	148560681	NM_004698	NM_004698	PRPF3	PRPF3	-262	129	12.4167	1.4151
chr1	149287003	149287422	NM_017860	NM_017860	C1orf56	C1orf56	120	539	14.6663	3.61212
chr1	150077064	150077337	NR_024237	NR_024237	LOC100132111	LOC100132111	-505	-232	14.4254	2.23551
chr1	150077995	150078844	NR_024237	NM_001136003	LOC100132111	LOC100191040	426	813	12.8314	2.24453
chr1	150232791	150233065	NM_002966	NM_002966	S100A10	S100A10	547	273	15.4056	1.56391
chr1	152567300	152567712	NM_020452	NM_020452	ATP8B2	ATP8B2	400	812	15.0083	3.76883
chr1	152741313	152741811	NM_182499	NM_182499	TDRD10	TDRD10	-6	492	15.2034	1.98234
chr1	152741811	152742042	NM_182499	NM_182499	TDRD10	TDRD10	492	723	15.1027	2.34939
chr1	153221414	153222444	NM_201398	NM_201398	FLAD1	FLAD1	-1027	3	10.4266	1.09104
chr1	153413009	153413297	NM_025058	NM_025058	TRIM46	TRIM46	25	313	13.3351	3.53101
chr1	153556861	153557908	NM_001105204	NM_001105204	RUSC1	RUSC1	-403	644	14.961	2.67712
chr1	154913377	154913608	NM_006617	NM_006617	NES	NES	436	205	14.6553	1.94676
chr1	159334858	159334943	NM_152366	NM_152366	KLHDC9	KLHDC9	80	165	15.467	1.96199
chr1	159334970	159335170	NM_152366	NM_152366	KLHDC9	KLHDC9	192	392	14.3849	3.96638
chr1	159759291	159760284	NM_002155	NM_002155	HSPA6	HSPA6	-1369	-376	10.6513	1.67862
chr1	176777987	176778201	NM_207467	NM_207467	C1orf220	C1orf220	-567	-353	14.5803	1.46537
chr1	176778201	176778458	NM_207467	NM_207467	C1orf220	C1orf220	-353	-96	13.7978	2.32559
chr1	177978589	177979323	NM_173509	NM_173509	FAM163A	FAM163A	-332	402	12.5129	1.41268
chr1	196148064	196149358	NM_001014434	NM_001014434	LHX9	LHX9	-194	1100	10.6892	2.54254
chr1	198974518	198974852	NM_203459	NM_203459	CAMSAP1L1	CAMSAP1L1	-791	-457	10.0279	1.34678
chr1	199742724	199742928	NM_001144773	NM_001144773	CSRP1	CSRP1	286	82	14.0512	1.76071
chr1	200380418	200381369	NM_138795	NM_138795	ARL8A	ARL8A	71	-880	11.5417	1.04876
chr1	202388184	202388654	NM_018208	NM_018208	ETNK2	ETNK2	-254	-724	13.869	1.18647
chr1	202920518	202920908	NM_006338	NM_006338	LRRN2	LRRN2	586	196	15.2536	2.24653
chr1	202921138	202921609	NM_006338	NM_201630	LRRN2	LRRN2	-34	-389	14.8616	2.76901
chr1	206150823	206151136	NM_001773	NM_001773	CD34	CD34	483	170	13.0758	2.18699
chr1	209373447	209373802	NM_172362	NM_172362	KCNH1	KCNH1	633	278	14.2696	2.35624
chr1	218168210	218168421	NM_018713	NM_018713	SLC30A10	SLC30A10	406	195	12.9866	2.66534
chr1	218930238	218930550	NM_024709	NM_024709	C1orf115	C1orf115	-13	299	14.9041	1.06998
chr1	219026970	219027409	NM_022746	NM_022746	MOSC1	MOSC1	308	747	12.6477	2.58292
chr1	219118606	219119043	NM_021958	NM_021958	HLX	HLX	-760	-323	13.3491	2.57238
chr1	219981910	219982479	NM_144729	NM_144729	DUSP10	DUSP10	174	-395	11.7952	1.09012
chr1	219982479	219982721	NM_144729	NM_144729	DUSP10	DUSP10	-395	-637	13.4502	2.70057
chr1	224143336	224143927	NM_020997	NM_020997	LEFTY1	LEFTY1	123	-468	15.6542	1.28014
chr1	224803578	224803869	NM_001003665	NM_001003665	C1orf95	C1orf95	454	745	13.8808	2.75174
chr1	224992346	224993050	NM_002221	NM_002221	ITPKB	ITPKB	1153	449	13.9198	3.09074
chr1	227544828	227545479	NM_145257	NM_145257	C1orf96	C1orf96	483	-168	14.7362	1.88311
chr1	229364782	229365496	NM_001004342	NM_001004342	TRIM67	TRIM67	-515	199	13.9098	1.8321
chr1	231816205	231816450	NM_002245	NM_002245	KCNK1	KCNK1	-168	77	12.1902	1.83752
chr1	231816450	231816971	NM_002245	NM_002245	KCNK1	KCNK1	77	598	13.4963	1.5854
chr1	232107312	232107514	NM_173508	NM_173508	SLC35F3	SLC35F3	10	212	13.068	1.22504
chr1	232107514	232107720	NM_173508	NM_173508	SLC35F3	SLC35F3	212	418	13.2634	1.25733
chr1	244954321	244954433	NM_016002	NM_016002	SCCPDH	SCCPDH	320	432	12.895	1.20964
chr2	5749726	5750046	NM_003108	NM_003108	SOX11	SOX11	-524	-204	12.6	2.28067
chr2	10138119	10138445	NM_001037160	NM_001037160	CYS1	CYS1	-130	-456	14.2949	1.57478
chr2	10361708	10361946	NM_134421	NM_134421	HPCAL1	HPCAL1	431	669	14.7482	3.01042
chr2	11190802	11191009	NM_182500	NM_182500	C2orf50	C2orf50	172	379	14.6253	1.6212
chr2	20509741	20510076	NM_004040	NM_004040	RHOB	RHOB	-575	-240	12.9233	1.87385
chr2	20510076	20510379	NM_004040	NM_004040	RHOB	RHOB	-240	63	13.1046	2.638
chr2	20510693	20511645	NM_004040	NM_004040	RHOB	RHOB	377	1329	13.9694	4.52743
chr2	20729496	20729660	NM_182828	NM_182828	GDF7	GDF7	-409	-245	13.7433	1.48869
chr2	26923869	26924051	NM_020134	NM_020134	DPYSL5	DPYSL5	-604	-422	12.6005	1.85015
chr2	27154123	27155371	NM_007046	NM_007046	EMILIN1	EMILIN1	-887	361	13.9002	1.81145
chr2	27155371	27155561	NM_007046	NM_007046	EMILIN1	EMILIN1	361	551	15.0986	1.61493
chr2	27383705	27384142	NM_003353	NM_003353	UCN	UCN	929	492	14.9825	3.00458
chr2	27384142	27384629	NM_003353	NM_003353	UCN	UCN	492	5	16.3067	1.81593
chr2	27518708	27518959	NM_173853	NM_173853	KRTCAP3	KRTCAP3	-59	192	16.3068	1.88846
chr2	27518959	27519155	NM_173853	NM_173853	KRTCAP3	KRTCAP3	192	388	15.897	1.05627
chr2	28886513	28886907	NM_182756	NM_182756	SPDYA	SPDYA	-691	-297	14.4545	4.19684
chr2	28886907	28887306	NM_182756	NM_182756	SPDYA	SPDYA	-297	102	14.5307	3.3749
chr2	31214496	31214859	NM_024572	NM_024572	GALNT14	GALNT14	579	216	12.7384	1.23552
chr2	32705765	32706574	NM_017735	NM_017735	TTC27	TTC27	-868	-59	11.9019	1.55037
chr2	37425192	37425254	NM_012413	NM_012413	QPCT	QPCT	-65	-3	12.8542	1.13795
chr2	39745299	39746402	NM_152390	NM_152390	TMEM178	TMEM178	-1298	-195	9.45579	1.13318
chr2	42871963	42873190	NM_012205	NM_012205	HAAO	HAAO	1292	65	13.0804	1.91938
chr2	42873190	42873880	NM_012205	NM_012205	HAAO	HAAO	65	-625	13.9976	2.93854
chr2	45089157	45089991	NM_016932	NM_016932	SIX2	SIX2	889	55	13.4233	1.29766
chr2	47449891	47450110	NM_002354	NM_002354	EPCAM	EPCAM	100	319	15.2229	2.04261
chr2	47450110	47450417	NM_002354	NM_002354	EPCAM	EPCAM	319	626	15.8694	1.668
chr2	47651018	47651206	NM_022055	NM_022055	KCNK12	KCNK12	-44	-232	14.6243	1.80688
chr2	47651333	47651393	NM_022055	NM_022055	KCNK12	KCNK12	-359	-419	15.3419	1.16983
chr2	62275870	62276588	NM_006577	NM_006577	B3GNT2	B3GNT2	-896	-178	13.6155	1.02067
chr2	68399737	68400201	NM_015463	NM_015463	CNRIP1	CNRIP1	950	486	13.9229	2.96547
chr2	68400201	68400463	NM_015463	NM_015463	CNRIP1	CNRIP1	486	224	14.1502	2.81038
chr2	70870795	70870977	NM_001004311	NM_001004311	FIGLA	FIGLA	488	306	14.4425	1.9485
chr2	70870977	70871323	NM_001004311	NM_001004311	FIGLA	FIGLA	306	-40	14.419	3.68969
chr2	71059262	71059692	NM_024933	NM_024933	ANKRD53	ANKRD53	179	609	14.3874	4.32066
chr2	71546742	71547045	NM_001130987	NM_001130987	DYSF	DYSF	-598	-295	15.1033	2.6393
chr2	74521405	74522027	NM_033046	NM_001015055	RTKN	RTKN	-187	541	13.6545	2.58206
chr2	74522027	74522103	NM_001015055	NM_001015055	RTKN	RTKN	541	465	14.472	2.23033
chr2	74522103	74522300	NM_001015055	NM_001015055	RTKN	RTKN	465	268	14.3855	3.49767
chr2	74522300	74522854	NM_001015055	NM_001015055	RTKN	RTKN	268	-286	14.8228	4.21193
chr2	74522854	74523507	NM_001015055	NM_001015055	RTKN	RTKN	-286	-939	13.7884	2.26054
chr2	74594422	74595072	NM_016170	NM_016170	TLX2	TLX2	-697	-47	13.8453	3.9039
chr2	74595072	74595125	NM_016170	NM_016170	TLX2	TLX2	-47	6	15.1056	1.43044
chr2	74595125	74595218	NM_016170	NM_016170	TLX2	TLX2	6	99	14.2162	1.90309
chr2	74595218	74596158	NM_016170	NM_016170	TLX2	TLX2	99	1039	15.6202	1.3775
chr2	85664915	85665451	NM_006634	NM_006634	VAMP5	VAMP5	-127	409	15.4316	2.3182
chr2	85695748	85696960	NM_006590	NM_006590	USP39	USP39	-1046	166	11.1036	1.23771
chr2	88251120	88251448	NM_018271	NM_018271	THNSL2	THNSL2	170	498	13.8478	1.61497
chr2	96174928	96175569	NM_004418	NM_004418	DUSP2	DUSP2	-22	-663	13.9567	4.02001
chr2	101457339	101457732	NM_001145664	NM_001145664	LOC731220	LOC731220	258	-135	13.891	1.01077
chr2	106869495	106869919	NM_001142351	NM_001142352	ST6GAL2	ST6GAL2	-453	76	14.0192	2.2283
chr2	109728572	109729189	NM_178584	NM_023016	40066	ANKRD57	500	-11	13.9614	1.30572
chr2	119322140	119322754	NM_001426	NM_001426	EN1	EN1	89	-525	12.4497	1.11115
chr2	152740611	152741093	NM_005843	NM_005843	STAM2	STAM2	141	-341	12.8823	1.83663
chr2	157001172	157001343	NM_000408	NM_000408	GPD2	GPD2	26	197	14.3034	2.567
chr2	169926693	169927192	NM_004525	NM_004525	LRP2	LRP2	675	176	14.2737	2.11749
chr2	171278717	171279134	NR_027433	NR_027433	LOC440925	LOC440925	606	189	13.8549	4.3169
chr2	172657606	172658096	NM_178120	NM_178120	DLX1	DLX1	-848	-358	12.9298	1.00369
chr2	172674794	172675403	NM_004405	NM_004405	DLX2	DLX2	930	321	13.8255	4.04891
chr2	173927553	173927818	NM_145810	NM_145810	CDCA7	CDCA7	-254	11	12.2986	1.05936
chr2	176656367	176657176	NM_001080458	NM_001080458	EVX2	EVX2	569	-240	12.2828	1.00517
chr2	176723950	176724754	NM_014621	NM_014621	HOXD4	HOXD4	-409	395	8.73477	1.13568
chr2	179024319	179024567	NM_001042702	NM_001042702	DFNB59	DFNB59	-90	158	12.2274	1.71224
chr2	179024567	179025191	NM_001042702	NM_001042702	DFNB59	DFNB59	158	782	12.9378	2.05018
chr2	190916615	190916841	NM_002194	NM_002194	INPP1	INPP1	174	400	15.2574	2.50944
chr2	213110861	213111330	NM_005235	NM_005235	ERBB4	ERBB4	736	267	12.5342	1.76564
chr2	219632033	219633447	NM_002181	NM_002181	IHH	IHH	1400	-14	11.3617	1.64681
chr2	219633878	219634365	NM_002181	NM_002181	IHH	IHH	-445	-932	14.7562	1.7013
chr2	219825358	219826016	NR_003063	NR_003063	TUBA4B	TUBA4B	-851	-193	12.6637	2.56505
chr2	219991494	219992104	NM_001927	NM_001927	DES	DES	151	761	15.4131	2.23848
chr2	222145454	222145736	NM_004438	NM_004438	EPHA4	EPHA4	-200	-482	12.0491	1.42648
chr2	222145736	222146081	NM_004438	NM_004438	EPHA4	EPHA4	-482	-827	12.2802	1.56723
chr2	224612033	224612231	NM_006216	NM_006216	SERPINE2	SERPINE2	247	49	14.4582	1.03058
chr2	224612231	224612519	NM_006216	NM_006216	SERPINE2	SERPINE2	49	-239	13.5922	1.23377
chr2	230286943	230287249	NM_139072	NM_139072	DNER	DNER	587	281	15.1654	1.04295
chr2	233059869	233060533	NM_004826	NM_004826	ECEL1	ECEL1	907	243	13.9155	1.47508
chr2	236741578	236742248	NM_001485	NM_001485	GBX2	GBX2	-187	-857	13.5207	1.61682
chr2	238264789	238265062	NM_004735	NM_004735	LRRFIP1	LRRFIP1	-757	-484	13.5825	3.04401
chr3	3815629	3816233	NM_020873	NM_020873	LRRN1	LRRN1	-492	112	13.6795	3.1129
chr3	3816434	3816955	NM_020873	NM_020873	LRRN1	LRRN1	313	834	13.4135	2.48053
chr3	8784969	8785958	NM_000916	NM_000916	OXTR	OXTR	1331	342	15.1436	1.05108
chr3	8785958	8786438	NM_000916	NM_000916	OXTR	OXTR	342	-138	12.0197	1.72889
chr3	9786408	9786715	NM_003656	NM_003656	CAMK1	CAMK1	253	-54	14.7441	1.21522
chr3	9826620	9826742	NM_001025930	NM_001025930	TTLL3	TTLL3	-284	-162	14.0102	1.49633
chr3	10124266	10124919	NM_173472	NM_173472	C3orf24	C3orf24	649	-4	14.4179	1.34053
chr3	12304801	12305043	NM_138712	NM_138711	PPARG	PPARG	452	-393	13.4773	3.46215
chr3	12305043	12305311	NM_138711	NM_138711	PPARG	PPARG	-393	-125	14.7397	2.63254
chr3	14417943	14418635	NM_003043	NM_003043	SLC6A6	SLC6A6	-1167	-475	14.6063	1.14139
chr3	15081470	15082510	NM_022497	NM_022497	MRPS25	MRPS25	350	-690	11.7536	1.10791
chr3	33456663	33457851	NM_014517	NM_001128161	UBP1	UBP1	211	-950	10.2398	1.20717
chr3	38045775	38045888	NM_006225	NM_006225	PLCD1	PLCD1	383	270	13.322	2.53157
chr3	38045888	38046171	NM_006225	NM_006225	PLCD1	PLCD1	270	-13	14.3188	2.86332
chr3	40473197	40473958	NM_003973	NM_001034996	RPL14	RPL14	-608	124	11.8961	1.03509
chr3	42518493	42518893	NM_004624	NM_004624	VIPR1	VIPR1	-615	-215	12.2805	1.18374
chr3	43638282	43639455	NM_018075	NM_018075	ANO10	ANO10	282	-891	10.3221	1.04993
chr3	47299013	47300167	NM_025010	NM_182902	KLHL18	KIF9	-321	-826	10.3067	1.09017
chr3	47595802	47596024	NM_006574	NM_006574	CSPG5	CSPG5	-439	-661	14.057	1.77551
chr3	48482513	48483082	NM_033629	NM_033629	TREX1	TREX1	280	849	14.1997	2.68513
chr3	49370213	49370511	NM_201397	NM_201397	GPX1	GPX1	582	284	14.8387	2.77121
chr3	49732172	49732678	NM_198722	NM_198722	AMIGO3	AMIGO3	70	-436	14.8412	2.96624
chr3	50335011	50336185	NM_003773	NM_003773	HYAL2	HYAL2	274	-900	13.7038	2.70766
chr3	52207389	52208087	NM_000688	NM_000688	ALAS1	ALAS1	205	903	13.2693	1.29447
chr3	53504318	53504903	NM_001128840	NM_001128840	CACNA1D	CACNA1D	247	832	13.8675	1.92188
chr3	53854778	53855041	NM_018397	NM_018397	CHDH	CHDH	681	418	11.9018	1.20406
chr3	54130799	54131284	NM_018398	NM_018398	CACNA2D3	CACNA2D3	-934	-449	14.8166	1.78226
chr3	56477032	56477253	NM_015576	NM_015576	ERC2	ERC2	399	178	13.3569	1.90999
chr3	61521410	61522194	NM_002841	NM_002841	PTPRG	PTPRG	-873	-89	10.9955	2.10356
chr3	61522194	61522526	NM_002841	NM_002841	PTPRG	PTPRG	-89	243	14.0262	3.14009
chr3	61522526	61522688	NM_002841	NM_002841	PTPRG	PTPRG	243	405	13.2148	1.58401
chr3	66633333	66633700	NM_015541	NM_015541	LRIG1	LRIG1	202	-165	13.9789	2.50411
chr3	66633700	66633829	NM_015541	NM_015541	LRIG1	LRIG1	-165	-294	13.5545	1.9358
chr3	69063790	69064188	NM_182522	NM_182522	FAM19A4	FAM19A4	611	213	13.2562	1.26713
chr3	120781337	120781920	NM_001125	NM_001125	ADPRH	ADPRH	124	707	14.2981	1.57104
chr3	124650054	124650203	NM_183357	NM_183357	ADCY5	ADCY5	28	-121	14.8804	1.39669
chr3	124650203	124650491	NM_183357	NM_183357	ADCY5	ADCY5	-121	-409	14.7057	2.64363
chr3	124650491	124650741	NM_183357	NM_183357	ADCY5	ADCY5	-409	-659	13.3002	1.89926
chr3	129694460	129694684	NM_032638	NM_032638	GATA2	GATA2	260	36	14.8152	1.71569
chr3	129694684	129694836	NM_032638	NM_032638	GATA2	GATA2	36	-116	13.4799	2.70944
chr3	129694836	129695027	NM_032638	NM_032638	GATA2	GATA2	-116	-307	13.6451	1.88125
chr3	139636358	139636802	NM_031913	NM_031913	ESYT3	ESYT3	253	697	13.5795	3.07551
chr3	142432737	142432971	NM_152282	NM_152282	ACPL2	ACPL2	-635	-401	13.7566	2.11268
chr3	151012985	151013254	NM_183381	NM_183381	RNF13	RNF13	-180	89	14.8898	3.54823
chr3	152287170	152287559	NM_053002	NM_053002	MED12L	MED12L	-196	193	12.9893	1.83023
chr3	159932491	159933027	NM_002888	NM_002888	RARRES1	RARRES1	478	-58	14.7044	2.7762
chr3	159933100	159933501	NM_002888	NM_002888	RARRES1	RARRES1	-131	-532	14.882	3.04054
chr3	171619276	171620147	NM_005602	NM_005602	CLDN11	CLDN11	-71	800	13.8705	3.24794
chr3	184363013	184363360	NM_014398	NM_014398	LAMP3	LAMP3	348	1	14.329	1.64272
chr3	184628291	184628952	NM_015078	NM_015078	MCF2L2	MCF2L2	258	-403	13.3607	2.33797
chr3	184835371	184836025	NM_017644	NM_017644	KLHL24	KLHL24	-734	-80	13.1896	1.57423
chr3	186353479	186353889	NM_001025266	NM_001025266	C3orf70	C3orf70	17	-393	14.1486	2.18146
chr3	186353889	186354139	NM_001025266	NM_001025266	C3orf70	C3orf70	-393	-643	14.2019	1.24969
chr3	197713713	197714757	NM_152617	NM_152617	RNF168	RNF168	1266	222	9.62004	1.39728
chr4	672572	672874	NM_032219	NM_032219	MFSD7	MFSD7	401	99	15.0616	3.00994
chr4	672961	674060	NM_032219	NM_032219	MFSD7	MFSD7	12	-1087	13.0401	1.83996
chr4	10068135	10068407	NM_053042	NM_053042	ZNF518B	ZNF518B	-5	-277	14.6229	1.74866
chr4	13154005	13155029	NM_001189	NM_001189	NKX3-2	NKX3-2	1207	183	14.5209	1.18271
chr4	13155029	13155776	NM_001189	NM_001189	NKX3-2	NKX3-2	183	-564	12.9227	1.15289
chr4	13158127	13158401	NR_015450	NR_015450	LOC285548	LOC285548	419	145	13.9762	2.17004
chr4	41848654	41849319	NM_207406	NM_207406	BEND4	BEND4	998	333	14.6386	1.98198
chr4	41849319	41849598	NM_207406	NM_207406	BEND4	BEND4	333	54	14.0309	3.70082
chr4	44144729	44145197	NM_198353	NM_198353	KCTD8	KCTD8	852	384	13.2196	2.5934
chr4	47534094	47534795	NM_006587	NM_006587	CORIN	CORIN	722	21	14.3065	5.26784
chr4	48187017	48187257	NM_175619	NM_175619	ZAR1	ZAR1	-49	191	15.1581	3.2061
chr4	48683108	48683292	NM_025087	NM_025087	FLJ21511	FLJ21511	86	270	14.3638	1.81223
chr4	79198099	79199364	NM_025074	NM_025074	FRAS1	FRAS1	351	1616	9.06381	1.4095
chr4	85637887	85638759	NM_006168	NM_006168	NKX6-1	NKX6-1	524	-348	12.954	1.33372
chr4	85638759	85638976	NM_006168	NM_006168	NKX6-1	NKX6-1	-348	-565	11.6178	1.1601
chr4	89596730	89597080	NM_016323	NM_016323	HERC5	HERC5	-561	-211	12.6931	1.22149
chr4	89597080	89597390	NM_016323	NM_016323	HERC5	HERC5	-211	99	12.7314	2.19503
chr4	107036141	107036344	NM_001033047	NM_001033047	NPNT	NPNT	87	290	14.4526	1.13647
chr4	110700365	110701253	NM_017918	NM_017918	CCDC109B	CCDC109B	-439	449	12.6877	1.60525
chr4	128922323	128922590	NM_014278	NM_014278	HSPA4L	HSPA4L	-580	-313	14.0625	1.44029
chr4	128922590	128922867	NM_014278	NM_014278	HSPA4L	HSPA4L	-313	-36	13.2545	1.51898
chr4	140420529	140420899	NM_032623	NM_032623	C4orf49	C4orf49	413	43	14.5589	3.48354
chr4	140420899	140421606	NM_032623	NM_032623	C4orf49	C4orf49	43	-664	11.2386	1.07392
chr4	154825145	154825344	NM_003264	NM_003264	TLR2	TLR2	254	453	14.2361	1.41166
chr4	164484566	164484909	NM_006174	NM_006174	NPY5R	NPY5R	25	368	13.4502	1.14492
chr4	174687443	174688014	NM_021973	NM_021973	HAND2	HAND2	510	-61	13.588	3.10656
chr4	183301353	183302393	NR_027107	NR_027107	MGC45800	MGC45800	1309	269	11.1478	1.54594
chr4	183302393	183302683	NR_027107	NR_027107	MGC45800	MGC45800	269	-21	14.9892	1.20479
chr5	577215	577419	NM_004174	NM_004174	SLC9A3	SLC9A3	334	130	13.6721	2.57352
chr5	577419	577615	NM_004174	NM_004174	SLC9A3	SLC9A3	130	-66	13.3032	1.31567
chr5	1498659	1498866	NM_001044	NM_001044	SLC6A3	SLC6A3	-121	-328	14.3809	2.12765
chr5	1498866	1499264	NM_001044	NM_001044	SLC6A3	SLC6A3	-328	-726	14.2633	2.32854
chr5	1935281	1935510	NM_016358	NM_016358	IRX4	IRX4	599	370	14.5294	1.66343
chr5	1935553	1935776	NM_016358	NM_016358	IRX4	IRX4	327	104	13.6814	2.97283
chr5	2804111	2804382	NM_033267	NM_033267	IRX2	IRX2	658	387	14.5248	1.87904
chr5	3647872	3649294	NM_024337	NM_024337	IRX1	IRX1	-1296	126	10.0812	1.47562
chr5	9598611	9599012	NM_003966	NM_003966	SEMA5A	SEMA5A	622	221	13.642	1.39392
chr5	10494998	10495428	NM_031916	NM_031916	ROPN1L	ROPN1L	-11	419	13.8906	2.17093
chr5	15553500	15553758	NM_012304	NM_012304	FBXL7	FBXL7	195	453	13.7735	1.32706
chr5	16988728	16989527	NM_012334	NM_012334	MYO10	MYO10	657	-142	12.7681	2.16644
chr5	17271109	17271279	NM_006317	NM_006317	BASP1	BASP1	359	529	15.0974	1.29487
chr5	32747851	32748428	NM_000908	NM_000908	NPR3	NPR3	429	1006	13.6221	2.76775
chr5	34951778	34951862	NM_018321	NM_018321	BXDC2	BXDC2	201	285	14.1694	2.97886
chr5	37874420	37875709	NM_000514	NM_000514	GDNF	GDNF	1119	-170	10.8095	1.18905
chr5	37875709	37875916	NM_000514	NM_000514	GDNF	GDNF	-170	-377	14.1761	1.92264
chr5	52320577	52321705	NM_002203	NM_002203	ITGA2	ITGA2	-336	792	10.3315	1.04497
chr5	57791816	57792086	NM_006622	NM_006622	PLK2	PLK2	-146	-416	13.5848	2.78856
chr5	57792086	57792331	NM_006622	NM_006622	PLK2	PLK2	-416	-661	14.6964	3.0411
chr5	68824306	68824939	NM_002538	NM_002538	OCLN	OCLN	431	1064	13.6806	1.3075
chr5	75414570	75415009	NM_014979	NM_014979	SV2C	SV2C	-491	-52	14.8484	1.75452
chr5	75415009	75415236	NM_014979	NM_014979	SV2C	SV2C	-52	175	14.8286	2.77271
chr5	75415505	75416031	NM_014979	NM_014979	SV2C	SV2C	444	970	11.9499	1.59002
chr5	76150564	76151216	NM_005242	NM_005242	F2RL1	F2RL1	-25	627	11.9476	1.11015
chr5	76418702	76419031	NM_032367	NM_032367	ZBED3	ZBED3	84	-245	11.9012	1.83245
chr5	79021557	79022048	NM_153610	NM_153610	CMYA5	CMYA5	142	633	16.1439	1.28455
chr5	79901461	79901966	NM_001004441	NM_001004441	ANKRD34B	ANKRD34B	393	-112	14.3259	2.85256
chr5	80725267	80725797	NM_130767	NM_130767	ACOT12	ACOT12	477	-53	15.2762	2.02929
chr5	80725797	80725941	NM_130767	NM_130767	ACOT12	ACOT12	-53	-197	12.7854	2.47925
chr5	107034862	107035151	NM_001962	NM_001962	EFNA5	EFNA5	-367	-656	13.2784	2.77965
chr5	111782844	111783176	NM_022140	NR_027706	EPB41L4A	FLJ11235	65	-3	13.1458	1.85006
chr5	114543433	114543826	NM_001017398	NM_001017398	TRIM36	TRIM36	709	316	13.5211	3.31501
chr5	115179440	115180271	NM_001801	NM_001801	CDO1	CDO1	864	33	12.7798	1.25226
chr5	118718937	118719395	NM_014350	NM_014350	TNFAIP8	TNFAIP8	-558	-100	14.2465	3.04247
chr5	118719552	118719875	NM_014350	NM_014350	TNFAIP8	TNFAIP8	57	380	14.6657	3.65665
chr5	132177187	132177500	NM_175873	NM_175873	ANKRD43	ANKRD43	255	568	14.8834	3.47331
chr5	132189157	132189421	NM_133456	NM_133456	SHROOM1	SHROOM1	744	480	15.2621	1.92199
chr5	132975473	132976045	NM_015082	NM_015082	FSTL4	FSTL4	649	77	15.14	1.48749
chr5	134763024	134763601	NM_138610	NM_004893	H2AFY	H2AFY	-197	-125	13.0694	2.71151
chr5	134898799	134899111	NM_006161	NM_006161	NEUROG1	NEUROG1	739	427	14.7345	3.74927
chr5	134899111	134899639	NM_006161	NM_006161	NEUROG1	NEUROG1	427	-101	13.7875	5.15445
chr5	134942474	134942733	NM_004887	NM_004887	CXCL14	CXCL14	394	135	13.2437	2.71841
chr5	136862203	136862473	NM_004598	NM_004598	SPOCK1	SPOCK1	714	444	13.8336	2.77451
chr5	136862473	136862782	NM_004598	NM_004598	SPOCK1	SPOCK1	444	135	13.9998	1.35266
chr5	137576771	137577428	NM_004661	NM_004661	CDC23	CDC23	160	-497	10.8512	2.5895
chr5	137829300	137830035	NM_001964	NM_001964	EGR1	EGR1	220	955	13.2846	2.04581
chr5	145195264	145196377	NM_138492	NM_138492	PRELID2	PRELID2	-172	-1285	9.49069	1.03978
chr5	149526989	149527181	NM_001804	NM_001804	CDX1	CDX1	452	644	15.2571	1.63199
chr5	149662248	149662740	NM_001012301	NM_001012301	ARSI	ARSI	470	-22	13.937	1.26661
chr5	150441009	150441512	NM_006058	NM_006058	TNIP1	TNIP1	181	-322	8.28758	1.14477
chr5	153837516	153838040	NM_004821	NM_004821	HAND1	HAND1	501	-23	11.9725	1.32237
chr5	170221910	170222239	NM_022897	NM_022897	RANBP17	RANBP17	310	639	14.4544	3.71404
chr5	170668380	170669119	NM_021025	NM_021025	TLX3	TLX3	-513	226	13.175	2.2541
chr5	172130819	172131958	NM_004417	NM_004417	DUSP1	DUSP1	-10	-1149	8.43234	1.27379
chr5	175725014	175725526	NM_173664	NM_173664	ARL10	ARL10	-94	418	15.6233	2.1066
chr5	176492518	176493109	NM_172349	NM_022455	NSD1	NSD1	-168	-330	14.4323	2.21188
chr5	178089934	178090184	NM_005649	NM_005649	ZNF354A	ZNF354A	375	125	14.7253	1.83026
chr5	178354160	178354530	NM_000843	NM_000843	GRM6	GRM6	570	200	15.0771	1.21877
chr5	179162071	179163347	NM_054013	NM_054013	MGAT4B	MGAT4B	410	-866	11.9883	1.43857
chr5	179950190	179950605	NM_052863	NM_052863	SCGB3A1	SCGB3A1	903	488	14.5791	1.05249
chr5	179950605	179950880	NM_052863	NM_052863	SCGB3A1	SCGB3A1	488	213	14.6788	3.00698
chr5	179951110	179951272	NM_052863	NM_052863	SCGB3A1	SCGB3A1	-17	-179	15.6542	1.15208
chr5	179951272	179951413	NM_052863	NM_052863	SCGB3A1	SCGB3A1	-179	-320	14.1671	1.16204
chr6	1256985	1257823	NM_033260	NM_033260	FOXQ1	FOXQ1	-690	148	13.5961	2.80643
chr6	1554954	1555229	NM_001453	NM_001453	FOXC1	FOXC1	-726	-451	13.8306	1.71842
chr6	2916858	2917380	NM_004568	NM_004568	SERPINB6	SERPINB6	231	-291	12.4978	1.27455
chr6	3696351	3696848	NM_183373	NM_183373	C6orf145	C6orf145	894	397	14.1387	1.5908
chr6	3696848	3697393	NM_183373	NM_183373	C6orf145	C6orf145	397	-148	13.3949	2.25279
chr6	4023380	4024063	NM_173563	NM_173563	C6orf146	C6orf146	1010	327	13.8705	2.63415
chr6	5952412	5952922	NM_016588	NM_016588	NRN1	NRN1	220	-290	14.0438	3.29956
chr6	17389668	17389946	NM_001143942	NM_001143942	RBM24	RBM24	-120	158	13.5261	3.53232
chr6	17390013	17390288	NM_001143942	NM_001143941	RBM24	RBM24	225	14	12.574	1.13581
chr6	18095477	18095833	NM_022113	NM_022113	KIF13A	KIF13A	301	-55	12.4931	1.11322
chr6	19945635	19945703	NM_001546	NM_001546	ID4	ID4	39	107	11.2048	2.38907
chr6	21701861	21702664	NM_003107	NM_003107	SOX4	SOX4	-90	713	11.9308	2.32694
chr6	24602956	24603199	NM_170740	NM_170740	ALDH5A1	ALDH5A1	-220	23	15.9987	1.18171
chr6	27891113	27892034	NM_003521	NM_003521	HIST1H2BM	HIST1H2BM	312	1233	11.8089	3.30728
chr6	30150929	30151319	NM_170769	NM_170769	RNF39	RNF39	678	288	14.8046	2.40358
chr6	30151319	30151630	NM_170769	NM_170769	RNF39	RNF39	288	-23	14.1178	2.43736
chr6	30335516	30335858	NR_027822	NR_027822	HLA-L	HLA-L	198	540	14.5021	3.96862
chr6	30632049	30632343	NM_025263	NM_025263	PRR3	PRR3	-686	-392	13.0271	1.06101
chr6	30762535	30762886	NM_001134870	NM_001134870	KIAA1949	KIAA1949	537	186	13.759	1.10916
chr6	30820201	30820521	NM_003897	NM_003897	IER3	IER3	105	-215	12.9924	1.21965
chr6	31347338	31347680	NM_002117	NM_002117	HLA-C	HLA-C	496	154	13.9538	1.4182
chr6	31691211	31691655	NM_001623	NM_032955	AIF1	AIF1	199	-113	12.2009	1.24916
chr6	31788525	31789622	NR_003673	NR_003673	LY6G6E	LY6G6E	1296	199	14.5673	1.35861
chr6	31812273	31813105	NM_001288	NM_001288	CLIC1	CLIC1	47	-785	10.9067	2.85781
chr6	31852504	31852898	NM_025258	NM_025258	C6orf27	C6orf27	583	189	13.3708	1.26233
chr6	31939075	31939618	NM_000434	NM_000434	NEU1	NEU1	-387	-930	11.391	2.81404
chr6	32047149	32047820	NR_026717	NM_005510	STK19	DOM3Z	218	191	13.9511	2.18868
chr6	32265175	32265537	NM_002586	NM_002586	PBX2	PBX2	766	404	13.8692	1.40877
chr6	32919616	32920044	NM_148919	NM_148919	PSMB8	PSMB8	178	-250	14.0456	2.59867
chr6	33696204	33696779	NM_002224	NM_002224	ITPR3	ITPR3	-935	-360	11.3852	1.3001
chr6	34324262	34324779	NM_178508	NM_178508	C6orf1	C6orf1	620	103	13.266	1.12473
chr6	34963638	34964137	NM_005643	NM_005643	TAF11	TAF11	159	-340	11.9277	1.2353
chr6	36206335	36206586	NM_002754	NM_002754	MAPK13	MAPK13	95	346	15.0591	2.56322
chr6	36206586	36207174	NM_002754	NM_002754	MAPK13	MAPK13	346	934	15.0031	2.89912
chr6	36622909	36623217	NM_007271	NM_007271	STK38	STK38	316	8	12.0208	1.03808
chr6	36915628	36915731	NM_020939	NM_020939	CPNE5	CPNE5	-430	-533	14.2947	1.19797
chr6	37773241	37773451	NM_153487	NM_153487	MDGA1	MDGA1	503	293	15.2258	1.262
chr6	39389466	39390056	NM_031460	NM_031460	KCNK17	KCNK17	748	158	12.7865	1.03254
chr6	41996570	41997106	NM_004275	NM_004053	MED20	BYSL	285	163	11.8616	1.16367
chr6	42966149	42966401	NM_001008739	NM_001008739	C6orf226	C6orf226	383	131	14.6443	4.81761
chr6	42966401	42966869	NM_001008739	NM_001008739	C6orf226	C6orf226	131	-337	13.6539	5.50235
chr6	43035820	43036216	NM_018960	NM_018960	GNMT	GNMT	-658	-262	14.2403	3.55424
chr6	43036216	43037230	NM_018960	NM_018960	GNMT	GNMT	-262	752	14.0046	1.4687
chr6	43059254	43060282	NM_180977	NM_180977	PPP2R5D	PPP2R5D	-1054	-26	12.0295	1.03864
chr6	49626496	49627102	NM_001145652	NM_001145652	C6orf141	C6orf141	424	1030	14.6963	2.92422
chr6	71049622	71049829	NM_078485	NM_078485	COL9A1	COL9A1	10	-197	14.3982	3.09572
chr6	73387688	73388303	NM_019842	NM_019842	KCNQ5	KCNQ5	-604	11	13.8525	3.52818
chr6	73388303	73388474	NM_019842	NM_019842	KCNQ5	KCNQ5	11	182	12.0147	3.00009
chr6	73388474	73389286	NM_019842	NM_019842	KCNQ5	KCNQ5	182	994	13.008	2.79353
chr6	80713543	80713928	NM_022726	NM_022726	ELOVL4	ELOVL4	491	106	14.2013	2.48122
chr6	80713928	80714246	NM_022726	NM_022726	ELOVL4	ELOVL4	106	-212	13.8943	2.18636
chr6	84475388	84475671	NR_026669	NR_026669	SNAP91	SNAP91	458	175	14.9068	1.53613
chr6	90200018	90200336	NM_014942	NM_014942	ANKRD6	ANKRD6	402	720	13.6931	1.28673
chr6	107916336	107917537	NM_018013	NM_018013	SOBP	SOBP	-1674	-473	9.15472	1.22921
chr6	118335514	118335716	NM_001029858	NM_001029858	SLC35F1	SLC35F1	132	334	14.6347	1.50606
chr6	118335716	118336214	NM_001029858	NM_001029858	SLC35F1	SLC35F1	334	832	14.9457	1.69543
chr6	122973103	122973775	NM_181795	NM_181795	PKIB	PKIB	27	699	13.6002	4.33573
chr6	127482107	127482429	NM_032784	NM_032784	RSPO3	RSPO3	366	688	13.4402	1.04843
chr6	134539244	134539970	NM_001143678	NM_001143677	SGK1	SGK1	-481	733	14.8134	2.14486
chr6	135544435	135544686	NM_005375	NM_005375	MYB	MYB	289	540	11.7934	1.32926
chr6	137284520	137284867	NM_001008783	NM_001008783	SLC35D3	SLC35D3	-575	-228	13.5643	3.10241
chr6	137284867	137286150	NM_001008783	NM_001008783	SLC35D3	SLC35D3	-228	1055	13.05	2.96295
chr6	150286135	150286765	NM_001001788	NM_001001788	RAET1G	RAET1G	-228	-858	12.677	1.10342
chr6	150304711	150304972	NM_025217	NM_025217	ULBP2	ULBP2	-118	143	12.7052	1.18399
chr6	150431914	150432022	NM_024518	NM_024518	ULBP3	ULBP3	-19	-127	12.8485	1.57522
chr6	151602566	151603930	NM_005100	NM_005100	AKAP12	AKAP12	-261	1103	12.2322	3.20857
chr6	152170588	152170987	NM_000125	NM_000125	ESR1	ESR1	81	480	12.8739	1.04644
chr6	153493155	153494267	NM_012419	NM_012419	RGS17	RGS17	927	-185	10.7826	2.25428
chr6	163756066	163757166	NM_206855	NM_206855	QKI	QKI	401	1501	10.5951	1.31138
chr6	166641580	166641779	NM_175922	NM_175922	PRR18	PRR18	281	82	15.3444	1.99056
chr6	166641893	166641977	NM_175922	NM_175922	PRR18	PRR18	-32	-116	14.8114	1.72682
chr6	166716975	166717607	NM_016098	NM_016098	BRP44L	BRP44L	-499	-1131	12.5759	1.53958
chr6	168585104	168585532	NM_022138	NM_022138	SMOC2	SMOC2	224	652	15.0951	2.49575
chr6	170440969	170441881	NM_005618	NM_005618	DLL1	DLL1	653	-259	14.7588	2.1658
chr7	288146	288265	NM_020223	NM_020223	FAM20C	FAM20C	94	213	14.3882	1.32433
chr7	717733	718432	NM_002735	NM_002735	PRKAR1B	PRKAR1B	926	227	15.0266	3.64697
chr7	2638258	2639099	NM_025250	NM_025250	TTYH3	TTYH3	129	970	13.5626	1.10385
chr7	17304965	17305087	NM_001621	NM_001621	AHR	AHR	164	286	14.3217	2.48377
chr7	17305087	17305383	NM_001621	NM_001621	AHR	AHR	286	582	14.9365	2.5236
chr7	28963817	28964349	NM_014817	NM_014817	KIAA0644	KIAA0644	737	205	14.469	2.68643
chr7	28964411	28964885	NM_014817	NM_014817	KIAA0644	KIAA0644	143	-331	13.3549	1.57185
chr7	29569703	29570140	NM_175887	NM_175887	PRR15	PRR15	-249	188	13.4579	2.86428
chr7	29570287	29570568	NM_175887	NM_175887	PRR15	PRR15	335	616	13.8688	1.96544
chr7	29995160	29995522	NM_014766	NM_014766	SCRN1	SCRN1	790	428	14.7308	2.40939
chr7	29996031	29996208	NM_014766	NM_001145513	SCRN1	SCRN1	-81	51	13.514	2.79154
chr7	35260023	35260505	NM_001077653	NM_001077653	TBX20	TBX20	-256	-738	13.4252	1.01727
chr7	37922179	37922904	NM_003014	NM_003014	SFRP4	SFRP4	871	146	14.2418	2.47579
chr7	37926867	37927099	NM_017549	NM_017549	EPDR1	EPDR1	179	411	14.9495	1.54395
chr7	45580063	45580403	NM_021116	NM_021116	ADCY1	ADCY1	-587	-247	13.6974	1.97142
chr7	45927615	45927999	NM_001013398	NM_001013398	IGFBP3	IGFBP3	-219	-603	14.0374	1.49318
chr7	49783947	49784185	NM_198570	NM_198570	VWC2	VWC2	144	382	13.8687	2.2413
chr7	49784185	49784714	NM_198570	NM_198570	VWC2	VWC2	382	911	13.6954	1.50571
chr7	50485658	50485888	NM_022116	NM_022116	FIGNL1	FIGNL1	-76	-306	12.0569	1.50372
chr7	51351261	51351584	NM_015198	NM_015198	COBL	COBL	748	425	13.5468	2.32946
chr7	70235175	70235336	NM_022479	NM_022479	WBSCR17	WBSCR17	-550	-389	14.6693	1.28391
chr7	74127258	74128266	NM_030798	NM_030798	WBSCR16	WBSCR16	377	-631	14.3488	1.00298
chr7	75462069	75462416	NM_031925	NM_031925	TMEM120A	TMEM120A	-141	-488	15.4291	1.07604
chr7	81910377	81910840	NM_000722	NM_000722	CACNA2D1	CACNA2D1	590	127	14.5121	1.10341
chr7	81910840	81911383	NM_000722	NM_000722	CACNA2D1	CACNA2D1	127	-416	12.9371	1.01752
chr7	87095083	87095663	NM_138290	NM_138290	RUNDC3B	RUNDC3B	-582	-2	12.9757	2.40451
chr7	97678849	97679621	NM_177455	NM_177455	BHLHA15	BHLHA15	-653	119	14.9959	1.77659
chr7	98083943	98084329	NM_002523	NM_002523	NPTX2	NPTX2	-590	-204	14.6044	3.02838
chr7	99553530	99554659	NM_139123	NM_139123	TAF6	TAF6	1385	256	10.4858	1.48224
chr7	99865276	99865788	NM_019606	NM_019606	MEPCE	MEPCE	-189	323	13.0487	1.12492
chr7	100156588	100157503	NM_000799	NM_000799	EPO	EPO	229	1144	12.9006	2.44271
chr7	100666417	100667900	NM_014343	NM_014343	CLDN15	CLDN15	1419	-64	12.4845	2.54873
chr7	100667900	100669130	NM_014343	NM_014343	CLDN15	CLDN15	-64	-1294	13.9307	2.48065
chr7	107088587	107088837	NM_000441	NM_000441	SLC26A4	SLC26A4	271	521	15.7904	2.49668
chr7	107430323	107430975	NM_002291	NM_002291	LAMB1	LAMB1	717	65	12.8821	4.62399
chr7	112366746	112366969	NM_152556	NM_152556	C7orf60	C7orf60	422	199	12.1842	1.04286
chr7	116099176	116099559	NM_001127500	NM_001127500	MET	MET	-519	-136	12.9434	1.22143
chr7	127016027	127016462	NM_001662	NM_001662	ARF5	ARF5	274	709	14.1446	1.19135
chr7	128166489	128166850	NM_001219	NM_001219	CALU	CALU	-93	268	13.6849	1.31824
chr7	128257159	128257521	NM_001458	NM_001458	FLNC	FLNC	-560	-198	12.306	1.07982
chr7	128615571	128616034	NM_005631	NM_005631	SMO	SMO	-378	85	14.4116	1.17822
chr7	138370839	138371395	NM_080660	NM_080660	ZC3HAV1L	ZC3HAV1L	476	-80	15.3744	2.36244
chr7	139409239	139409593	NM_022750	NM_022750	PARP12	PARP12	751	397	11.8498	1.43117
chr7	142694957	142695657	NM_032983	NM_032983	CASP2	CASP2	-567	133	14.0144	1.1492
chr7	142788937	142789899	NM_003461	NM_003461	ZYX	ZYX	455	1417	12.542	2.55447
chr7	142815739	142815889	NM_005232	NM_005232	EPHA1	EPHA1	368	218	12.8861	1.02192
chr7	148418996	148419223	NM_152411	NM_152411	ZNF786	ZNF786	-194	-421	14.4442	2.86094
chr7	148454463	148454761	NM_020781	NM_020781	ZNF398	ZNF398	22	320	13.3657	1.33903
chr7	148589599	148589966	NR_015357	NR_015357	ZNF783	ZNF783	-596	-229	13.9378	4.14069
chr7	148589966	148590040	NR_015357	NR_015357	ZNF783	ZNF783	-229	-155	14.2495	1.83109
chr7	148590040	148590304	NR_015357	NR_015357	ZNF783	ZNF783	-155	109	15.512	2.31807
chr7	149041948	149042927	NM_032534	NM_032534	KRBA1	KRBA1	-1133	-154	14.2319	1.25975
chr7	150387758	150388164	NM_003040	NM_003040	SLC4A2	SLC4A2	168	574	13.9949	1.19738
chr7	150410644	150411281	NM_031434	NM_031434	TMUB1	TMUB1	702	65	13.5572	1.08589
chr7	150495100	150495507	NM_001098834	NM_001098834	GBX1	GBX1	700	293	14.9974	1.05428
chr7	150737666	150738212	NM_198285	NM_198285	WDR86	WDR86	391	-155	15.0229	3.9737
chr7	150738212	150738662	NM_198285	NM_198285	WDR86	WDR86	-155	-605	14.5836	4.11383
chr7	151204900	151205732	NM_016203	NM_016203	PRKAG2	PRKAG2	349	-483	12.8261	1.34954
chr7	151205732	151205970	NM_016203	NM_016203	PRKAG2	PRKAG2	-483	-721	13.388	1.94874
chr7	154943500	154943944	NM_001427	NM_001427	EN2	EN2	-85	359	15.2837	2.80899
chr7	154943944	154944680	NM_001427	NM_001427	EN2	EN2	359	1095	14.92	1.74556
chr7	156496411	156497084	NM_005515	NM_005515	MNX1	MNX1	-303	-976	13.4922	1.71267
chr8	9045923	9046000	NM_024607	NM_024607	PPP1R3B	PPP1R3B	-293	-370	9.62537	1.74025
chr8	9046049	9046367	NM_024607	NM_024607	PPP1R3B	PPP1R3B	-419	-737	14.2118	3.37394
chr8	10625247	10625553	NM_031439	NM_031439	SOX7	SOX7	185	-121	15.2383	3.06557
chr8	19840814	19841599	NM_000237	NM_000237	LPL	LPL	-48	737	13.2852	3.26809
chr8	21938193	21938485	NM_182795	NM_182795	NPM2	NPM2	-107	185	14.8654	4.91936
chr8	22044274	22044566	NM_018411	NM_018411	HR	HR	236	-56	13.6711	1.94007
chr8	22464630	22465077	NM_005775	NM_005775	SORBS3	SORBS3	-566	-119	14.2949	3.1499
chr8	22465077	22465443	NM_005775	NM_005775	SORBS3	SORBS3	-119	247	14.6475	3.22047
chr8	22478516	22479085	NM_001018003	NM_001018003	SORBS3	SORBS3	-608	-39	14.2692	1.46475
chr8	23077150	23077818	NM_003840	NM_003840	TNFRSF10D	TNFRSF10D	335	-333	13.1662	1.62283
chr8	29261585	29262131	NM_057158	NM_057158	DUSP4	DUSP4	656	110	14.5281	1.70219
chr8	29262131	29262676	NM_057158	NM_057158	DUSP4	DUSP4	110	-435	14.1108	3.68284
chr8	29262676	29262962	NM_057158	NM_057158	DUSP4	DUSP4	-435	-721	14.6658	4.01954
chr8	29262962	29263765	NM_057158	NM_001394	DUSP4	DUSP4	-721	339	12.3189	2.35671
chr8	29263765	29264168	NM_001394	NM_001394	DUSP4	DUSP4	339	-64	12.6214	1.14047
chr8	32525191	32525543	NM_013964	NM_013964	NRG1	NRG1	-79	273	13.5876	4.19053
chr8	32525543	32525907	NM_013964	NM_013964	NRG1	NRG1	273	637	14.6843	1.75001
chr8	37942174	37943149	NM_000025	NM_000025	ADRB3	ADRB3	1167	192	12.8444	4.56469
chr8	37943149	37943923	NM_000025	NM_000025	ADRB3	ADRB3	192	-582	10.0422	1.39387
chr8	38245346	38245776	NM_001102560	NM_001102560	PPAPDC1B	PPAPDC1B	549	119	13.7817	5.49704
chr8	38245776	38246181	NM_001102560	NM_001102560	PPAPDC1B	PPAPDC1B	119	-286	14.5055	4.60036
chr8	38363191	38363725	NM_144652	NM_144652	LETM2	LETM2	14	548	13.9639	1.50501
chr8	48813531	48813941	NM_005195	NM_005195	CEBPD	CEBPD	-252	-662	14.4884	1.83448
chr8	53640282	53640522	NM_207413	NM_207413	FAM150A	FAM150A	292	52	14.0462	1.58875
chr8	53640522	53640759	NM_207413	NM_207413	FAM150A	FAM150A	52	-185	12.8671	1.37254
chr8	56177860	56178315	NM_052898	NM_052898	XKR4	XKR4	289	744	11.8779	1.50193
chr8	57521019	57521268	NM_006211	NM_006211	PENK	PENK	128	-121	13.7058	1.95298
chr8	57521268	57521654	NM_006211	NM_001135690	PENK	PENK	-121	182	13.6931	1.67913
chr8	57521654	57521755	NM_001135690	NM_001135690	PENK	PENK	182	81	14.5073	2.36219
chr8	71145422	71145908	NM_024504	NM_024504	PRDM14	PRDM14	694	208	13.6117	2.57389
chr8	71145908	71146420	NM_024504	NM_024504	PRDM14	PRDM14	208	-304	14.1044	1.616
chr8	74168164	74168410	NM_153225	NM_153225	C8orf84	C8orf84	-103	-349	13.9114	1.35564
chr8	86563423	86563678	NM_000067	NM_000067	CA2	CA2	40	295	13.038	2.70353
chr8	95721952	95722427	NM_017697	NM_017697	ESRP1	ESRP1	-588	-113	13.0593	1.11966
chr8	95722468	95723148	NM_017697	NM_017697	ESRP1	ESRP1	-72	608	11.9064	2.35781
chr8	97241871	97243025	NM_001001557	NM_001001557	GDF6	GDF6	325	-829	11.5537	2.01224
chr8	99375197	99375515	NM_024759	NM_024759	NIPAL2	NIPAL2	600	282	14.1182	4.38111
chr8	105548199	105548356	NM_001385	NM_001385	DPYS	DPYS	254	97	14.5357	1.00679
chr8	123861862	123862607	NM_014943	NM_014943	ZHX2	ZHX2	-1220	-475	11.8857	1.40032
chr8	125809232	125809722	NM_014751	NM_014751	MTSS1	MTSS1	679	189	13.565	4.87323
chr8	134377815	134378414	NM_006096	NM_006096	NDRG1	NDRG1	914	315	13.0091	1.14897
chr8	140784679	140785164	NM_016601	NM_016601	KCNK9	KCNK9	-198	-683	14.3369	3.67317
chr8	144312100	144312767	NM_002347	NM_002347	LY6H	LY6H	732	65	14.1051	1.56169
chr8	144313238	144313824	NM_001135655	NM_001130478	LY6H	LY6H	-108	-396	13.4443	2.42283
chr8	144583502	144583725	NM_201589	NM_201589	MAFA	MAFA	217	-6	14.8129	2.61484
chr8	144711454	144711833	NM_024736	NM_024736	GSDMD	GSDMD	-181	198	14.4052	1.97509
chr8	144982665	144983305	NM_001136033	NM_001136033	PUF60	PUF60	519	-121	11.0217	1.02677
chr8	145135351	145135945	NM_001009184	NM_001009184	GRINA	GRINA	-863	-269	9.38771	1.80871
chr8	145640948	145641421	NM_013432	NM_013432	NFKBIL2	NFKBIL2	-328	-801	14.0682	1.57803
chr9	4480623	4481348	NM_004170	NM_004170	SLC1A1	SLC1A1	179	904	13.4038	1.70257
chr9	6402699	6403111	NM_152896	NM_152896	UHRF2	UHRF2	-452	-40	13.7785	1.90117
chr9	17568882	17569311	NM_003026	NM_003026	SH3GL2	SH3GL2	-71	358	13.5582	1.21946
chr9	34579139	34579507	NM_147164	NM_147164	CNTFR	CNTFR	583	215	14.3159	1.43944
chr9	35679622	35680295	NM_003289	NM_001145822	TPM2	TPM2	431	-241	15.2712	1.24796
chr9	35781793	35782466	NM_003995	NM_003995	NPR2	NPR2	-613	60	15.6432	1.13738
chr9	37024599	37025078	NM_016734	NM_016734	PAX5	PAX5	-123	-602	12.2416	1.52176
chr9	38414257	38414559	NM_001007563	NM_001007563	IGFBPL1	IGFBPL1	187	-115	14.6078	1.04428
chr9	73954162	73954500	NM_004293	NM_004293	GDA	GDA	49	387	14.8668	2.65899
chr9	85342552	85343079	NM_174938	NM_174938	FRMD3	FRMD3	616	89	13.939	3.44141
chr9	85343079	85343231	NM_174938	NM_174938	FRMD3	FRMD3	89	-63	13.5748	1.59411
chr9	85343231	85343351	NM_174938	NM_174938	FRMD3	FRMD3	-63	-183	13.1731	1.69896
chr9	87904510	87904918	NM_016548	NM_177937	GOLM1	GOLM1	-188	-15	12.6524	1.47456
chr9	88751260	88751808	NM_002048	NM_002048	GAS1	GAS1	664	116	14.4208	2.47482
chr9	94986636	94987084	NM_006648	NM_006648	WNK2	WNK2	-397	51	14.8787	2.22129
chr9	95757451	95758052	NM_021570	NM_021570	BARX1	BARX1	-22	-623	14.6278	2.12611
chr9	99654906	99655147	NM_004473	NM_004473	FOXE1	FOXE1	-452	-211	14.1158	2.60937
chr9	99921317	99922012	NM_033220	NM_033220	TRIM14	TRIM14	-8	-703	13.0638	1.07077
chr9	100746208	100746944	NM_001855	NM_001855	COL15A1	COL15A1	249	985	13.5937	1.38766
chr9	106729777	106730196	NM_005502	NM_005502	ABCA1	ABCA1	480	61	13.9401	3.58045
chr9	106730196	106730545	NM_005502	NM_005502	ABCA1	ABCA1	61	-288	13.3013	1.83089
chr9	107249627	107249908	NM_031919	NM_031919	FSD1L	FSD1L	-509	-228	14.0452	1.04499
chr9	111121515	111122386	NM_018424	NM_018424	EPB41L4B	EPB41L4B	1327	456	13.2495	3.00486
chr9	113401233	113401424	NM_012212	NM_012212	PTGR1	PTGR1	299	108	14.8059	1.7768
chr9	113401450	113401763	NM_012212	NM_001146108	PTGR1	PTGR1	82	193	12.213	2.46099
chr9	115151729	115151926	NM_017688	NM_017688	BSPRY	BSPRY	96	293	14.9168	1.03309
chr9	126579684	126580386	NM_182487	NM_182487	OLFML2A	OLFML2A	426	1128	14.8757	2.51874
chr9	128415895	128416126	NM_002316	NM_002316	LMX1B	LMX1B	-674	-443	12.7482	1.55761
chr9	128416661	128417376	NM_002316	NM_002316	LMX1B	LMX1B	92	807	14.441	1.53262
chr9	129572701	129573359	NM_005489	NM_005489	SH2D3C	SH2D3C	741	83	13.1381	2.55892
chr9	129718190	129718708	NM_175040	NM_175040	ST6GALNAC4	ST6GALNAC4	936	418	12.8832	1.33717
chr9	129962171	129962639	NM_024112	NM_024112	C9orf16	C9orf16	-189	279	13.8691	1.55986
chr9	130124453	130125006	NM_015679	NM_016035	TRUB2	COQ4	65	394	13.2158	1.92193
chr9	130505070	130506398	NM_013355	NM_013355	PKN3	PKN3	447	1775	12.6028	1.05132
chr9	130980687	130981415	NM_203434	NM_203434	IER5L	IER5L	-326	-1054	12.6445	1.27636
chr9	131122476	131122812	NM_001012715	NM_001012715	C9orf106	C9orf106	-640	-304	12.822	1.68102
chr9	131122812	131123280	NM_001012715	NM_001012715	C9orf106	C9orf106	-304	164	12.8389	2.79881
chr9	131123280	131124439	NM_001012715	NM_001012715	C9orf106	C9orf106	164	1323	13.7867	2.23372
chr9	132757686	132759121	NM_198180	NM_198180	QRFP	QRFP	1360	-75	13.5064	3.81945
chr9	132759338	132760508	NM_198180	NM_198180	QRFP	QRFP	-292	-1462	12.5157	1.93941
chr9	132803955	132804618	NM_032843	NM_001145106	FIBCD1	FIBCD1	105	-342	14.6331	2.02995
chr9	132804655	132804775	NM_001145106	NM_001145106	FIBCD1	FIBCD1	-379	-499	15.0107	1.80772
chr9	132804775	132805259	NM_001145106	NM_001145106	FIBCD1	FIBCD1	-499	-983	14.4418	5.18242
chr9	133142102	133142673	NM_033387	NM_033387	FAM78A	FAM78A	-375	-946	13.9009	1.32078
chr9	134275383	134275771	NM_207417	NM_207417	C9orf171	C9orf171	-49	339	12.8854	1.13494
chr9	134447544	134447856	NM_020064	NM_020064	BARHL1	BARHL1	-270	42	13.8611	1.86108
chr9	134447856	134448246	NM_020064	NM_020064	BARHL1	BARHL1	42	432	14.9299	1.75588
chr9	136018540	136019067	NR_023344	NR_023344	RNU6ATAC	RNU6ATAC	967	440	14.4425	1.91114
chr9	137531792	137532111	NM_144654	NM_016034	C9orf116	MRPS2	-210	-193	10.6902	1.29361
chr9	138234000	138234603	NM_014564	NM_014564	LHX3	LHX3	825	222	13.915	2.14896
chr9	138234933	138235144	NM_014564	NM_014564	LHX3	LHX3	-108	-319	15.4317	1.18658
chr9	138235144	138235640	NM_014564	NM_014564	LHX3	LHX3	-319	-815	14.2195	3.46523
chr9	138235640	138236638	NM_014564	NM_178138	LHX3	LHX3	-815	138	14.3316	2.68103
chr9	138236638	138236786	NM_178138	NM_178138	LHX3	LHX3	138	-10	14.2792	2.1183
chr9	138236868	138237149	NM_178138	NM_178138	LHX3	LHX3	-92	-373	15.0695	2.24321
chr9	138341078	138341654	NR_026964	NR_026964	LOC26102	LOC26102	522	-54	13.8727	2.12023
chr9	139041056	139041356	NM_207511	NM_207511	C9orf139	C9orf139	-681	-381	15.1898	1.07789
chr9	139068758	139070068	NM_203468	NM_203468	ENTPD2	ENTPD2	-432	-1742	13.5393	1.56173
chr9	139091412	139091705	NM_207309	NM_207309	UAP1L1	UAP1L1	-362	-69	13.858	2.46087
chr10	1091842	1092410	NM_014023	NM_014023	WDR37	WDR37	-934	-366	10.8837	1.03922
chr10	6284168	6284347	NM_004566	NM_004566	PFKFB3	PFKFB3	-678	-499	14.0911	2.22548
chr10	6284347	6284704	NM_004566	NM_004566	PFKFB3	PFKFB3	-499	-142	13.616	1.79163
chr10	7493661	7493815	NM_001029880	NM_001029880	SFMBT2	SFMBT2	-205	-359	13.9193	3.36552
chr10	7493858	7494910	NM_001029880	NM_001029880	SFMBT2	SFMBT2	-402	-1454	13.5244	4.43638
chr10	8134628	8135424	NR_024256	NR_024256	FLJ45983	FLJ45983	825	29	9.341	1.8219
chr10	8136992	8137711	NM_002051	NM_002051	GATA3	GATA3	319	1038	13.8057	2.19348
chr10	11099474	11099643	NM_006561	NM_006561	CUGBP2	CUGBP2	-425	-256	13.8927	1.10224
chr10	11905216	11905455	NM_153256	NM_153256	C10orf47	C10orf47	-187	52	13.7964	1.11217
chr10	13668913	13669887	NM_003675	NM_003675	PRPF18	PRPF18	-32	942	13.6297	1.00583
chr10	15801552	15801749	NM_003638	NM_003638	ITGA8	ITGA8	224	27	14.168	4.66799
chr10	15801768	15801883	NM_003638	NM_003638	ITGA8	ITGA8	8	-107	15.0324	2.82277
chr10	15801883	15802058	NM_003638	NM_003638	ITGA8	ITGA8	-107	-282	14.2231	2.26758
chr10	16603469	16603708	NM_001010908	NM_001010908	C1QL3	C1QL3	541	302	15.1625	3.5232
chr10	21502069	21502782	NM_213569	NM_213569	NEBL	NEBL	1053	340	14.0355	1.26839
chr10	22674414	22674622	NM_172242	NM_172242	SPAG6	SPAG6	9	217	14.771	3.87277
chr10	23521496	23521868	NM_178161	NM_178161	PTF1A	PTF1A	30	402	15.6387	1.72274
chr10	28327863	28328063	NM_018076	NM_018076	ARMC4	ARMC4	120	-80	14.2513	1.47652
chr10	29005800	29005943	NM_012342	NM_012342	BAMBI	BAMBI	-630	-487	14.1799	1.76069
chr10	35456392	35456635	NM_183060	NM_183060	CREM	CREM	-2	241	12.1695	1.09659
chr10	42453986	42454241	NM_006955	NM_006955	ZNF33B	ZNF33B	12	-243	13.4727	1.11239
chr10	50488281	50488495	NM_003055	NM_003055	SLC18A3	SLC18A3	-72	142	14.7686	1.19934
chr10	50639757	50640093	NM_018245	NM_018245	OGDHL	OGDHL	674	338	14.7844	1.21085
chr10	51234590	51235357	NM_001145263	NM_001145263	NCOA4	NCOA4	-524	243	12.8861	1.14026
chr10	69837278	69837605	NM_001042417	NM_001042417	RUFY2	RUFY2	-221	-548	11.8525	1.12715
chr10	70386242	70386729	NM_004728	NM_004728	DDX21	DDX21	344	831	11.3185	1.03558
chr10	71231120	71231490	NM_080815	NM_080815	COL13A1	COL13A1	-530	-160	12.5358	1.20073
chr10	71576067	71576221	NM_173555	NM_173555	TYSND1	TYSND1	435	281	14.3545	3.57722
chr10	71576282	71576653	NM_173555	NM_173555	TYSND1	TYSND1	220	-151	14.4668	4.82984
chr10	71811445	71811842	NM_207119	NM_207119	LRRC20	LRRC20	-25	-422	13.7178	2.69192
chr10	73393849	73393921	NM_004273	NM_004273	CHST3	CHST3	-277	-205	13.4911	1.74635
chr10	73393921	73394499	NM_004273	NM_004273	CHST3	CHST3	-205	373	13.7908	1.05822
chr10	73518082	73518584	NM_001134434	NM_001134434	SPOCK2	SPOCK2	714	212	12.9345	4.25606
chr10	75304782	75305308	NM_172170	NM_172170	CAMK2G	CAMK2G	-433	-959	13.679	2.22568
chr10	76541605	76541989	NM_144660	NM_144660	SAMD8	SAMD8	132	516	11.9314	1.16693
chr10	81828083	81828419	NM_025125	NM_025125	C10orf57	C10orf57	-323	13	14.2741	2.33811
chr10	82158336	82158777	NM_032333	NM_032333	C10orf58	C10orf58	114	555	13.8384	2.45052
chr10	83625225	83625584	NM_001010848	NM_001010848	NRG3	NRG3	175	534	14.0033	2.32897
chr10	88720173	88721080	NM_133447	NM_133447	AGAP11	AGAP11	-305	602	14.4298	1.83418
chr10	89409399	89409604	NM_004670	NM_004670	PAPSS2	PAPSS2	-57	148	14.1897	3.34173
chr10	89409696	89409841	NM_004670	NM_004670	PAPSS2	PAPSS2	240	385	13.2527	1.70148
chr10	91285514	91285861	NM_213606	NM_213606	SLC16A12	SLC16A12	-221	-568	13.7363	1.00776
chr10	94810235	94810666	NM_183374	NM_183374	CYP26C1	CYP26C1	-776	-345	14.8743	2.86457
chr10	94810666	94811338	NM_183374	NM_183374	CYP26C1	CYP26C1	-345	327	15.1462	2.55689
chr10	99780094	99780321	NM_018058	NM_018058	CRTAC1	CRTAC1	481	254	14.4356	1.05344
chr10	103444171	103444673	NM_022039	NM_022039	FBXW4	FBXW4	562	60	14.4689	1.95033
chr10	103525437	103525661	NM_033165	NM_033165	FGF8	FGF8	380	156	13.2659	1.9243
chr10	112826548	112827158	NM_000681	NM_000681	ADRA2A	ADRA2A	-232	378	14.0122	1.96241
chr10	112827158	112827281	NM_000681	NM_000681	ADRA2A	ADRA2A	378	501	13.1525	2.16933
chr10	118887500	118887967	NM_001112704	NM_001112704	VAX1	VAX1	302	-165	13.5091	1.5134
chr10	118990838	118991061	NM_003054	NM_003054	SLC18A2	SLC18A2	132	355	14.2314	2.08968
chr10	123347544	123347612	NM_001144919	NM_001144919	FGFR2	FGFR2	418	350	13.0903	3.26393
chr10	123347612	123347788	NM_001144919	NM_001144919	FGFR2	FGFR2	350	174	13.2271	2.88089
chr10	124210677	124210902	NM_002775	NM_002775	HTRA1	HTRA1	-354	-129	12.0956	1.33171
chr10	124896136	124897400	NM_005519	NM_005519	HMX2	HMX2	-1492	-228	11.6434	3.54233
chr10	128066492	128066992	NM_021641	NM_021641	ADAM12	ADAM12	625	125	11.8192	1.22
chr10	133000177	133000978	NM_174937	NM_174937	TCERG1L	TCERG1L	-203	-1004	13.1104	1.04798
chr10	133849635	133849935	NM_006426	NM_006426	DPYSL4	DPYSL4	-769	-469	14.4084	1.20819
chr10	134449845	134450256	NM_177400	NM_177400	NKX6-2	NKX6-2	-318	-729	14.2194	3.27469
chr10	134893342	134893731	NM_003577	NM_003577	UTF1	UTF1	-426	-37	12.6924	1.08105
chr10	134900844	134901572	NM_014468	NM_014468	VENTX	VENTX	-554	174	14.4007	3.61385
chr11	268451	269131	NM_138329	NM_138329	NLRP6	NLRP6	-119	561	15.7673	1.86968
chr11	407240	407524	NM_021805	NM_021805	SIGIRR	SIGIRR	157	-127	14.8923	2.21072
chr11	407524	407908	NM_021805	NM_021805	SIGIRR	SIGIRR	-127	-511	15.2572	2.66706
chr11	431677	432190	NM_001012302	NM_001012302	ANO9	ANO9	334	-179	14.6249	1.40456
chr11	526031	526696	NM_176795	NM_198075	HRAS	LRRC56	-481	-826	12.4795	1.2023
chr11	605070	605692	NM_004031	NM_004031	IRF7	IRF7	658	36	14.6819	1.5412
chr11	605692	606319	NM_004031	NM_004029	IRF7	IRF7	36	-320	13.9869	3.41815
chr11	616625	617042	NM_021920	NM_021920	SCT	SCT	548	131	15.1605	4.06121
chr11	626509	627296	NM_000797	NM_000797	DRD4	DRD4	-796	-9	15.1015	2.61311
chr11	2117526	2118768	NM_000612	NM_001127598	IGF2	IGF2	-746	149	12.512	3.21214
chr11	2248302	2248844	NM_005170	NM_005170	ASCL2	ASCL2	456	-86	12.5465	1.61464
chr11	2248844	2249235	NM_005170	NM_005170	ASCL2	ASCL2	-86	-477	14.1219	2.37451
chr11	2249235	2250449	NM_005170	NM_005170	ASCL2	ASCL2	-477	-1691	13.1015	1.22906
chr11	2278649	2279574	NR_024621	NR_024621	C11orf21	C11orf21	1070	145	12.6867	2.98376
chr11	8888334	8888610	NM_005418	NM_005418	ST5	ST5	740	464	13.492	3.87346
chr11	8888610	8889733	NM_005418	NM_182901	ST5	C11orf17	464	355	11.8385	2.15039
chr11	8982605	8982753	NM_020645	NM_020645	NRIP3	NRIP3	-433	-581	13.628	1.88028
chr11	10272413	10272916	NM_030962	NM_030962	SBF2	SBF2	-83	-586	12.6499	1.39904
chr11	11599443	11599747	NM_198516	NM_198516	GALNTL4	GALNTL4	694	390	13.5724	2.86991
chr11	12355363	12355558	NM_018222	NM_018222	PARVA	PARVA	-359	-164	14.4623	2.26512
chr11	12355558	12356051	NM_018222	NM_018222	PARVA	PARVA	-164	329	14.3404	1.77096
chr11	13255469	13256144	NM_001178	NM_001178	ARNTL	ARNTL	-432	243	12.7377	1.56265
chr11	13256229	13256494	NM_001178	NM_001178	ARNTL	ARNTL	328	593	14.407	1.59422
chr11	17697563	17698124	NM_002478	NM_002478	MYOD1	MYOD1	-123	438	13.5754	1.75233
chr11	17698124	17698463	NM_002478	NM_002478	MYOD1	MYOD1	438	777	13.9806	3.4897
chr11	17713350	17713653	NM_004976	NM_004976	KCNC1	KCNC1	-721	-418	12.9707	1.06402
chr11	31795923	31796725	NM_001127612	NM_001127612	PAX6	PAX6	162	-640	12.4221	2.07467
chr11	32413622	32415078	NM_024426	NR_023920	WT1	WIT1	41	1217	11.1236	1.89465
chr11	43658295	43658698	NM_016142	NM_016142	HSD17B12	HSD17B12	-424	-21	14.4811	2.56289
chr11	43658698	43659094	NM_016142	NM_016142	HSD17B12	HSD17B12	-21	375	13.945	4.66351
chr11	44543782	44544100	NM_002231	NM_002231	CD82	CD82	65	383	13.2501	1.08178
chr11	45782300	45782397	NM_001145266	NM_001145266	SLC35C1	SLC35C1	101	198	13.9716	3.62391
chr11	45782447	45782575	NM_001145266	NM_001145266	SLC35C1	SLC35C1	248	376	14.4589	1.3697
chr11	45782575	45782938	NM_001145266	NM_018389	SLC35C1	SLC35C1	376	-279	14.0401	3.2686
chr11	46099865	46100570	NM_016621	NM_016621	PHF21A	PHF21A	-304	-1009	10.3791	1.2052
chr11	46311101	46311328	NM_201532	NM_201532	DGKZ	DGKZ	-214	13	13.95	2.11773
chr11	46677754	46678650	NM_004308	NM_004308	ARHGAP1	ARHGAP1	942	46	8.51575	1.38025
chr11	47164587	47165343	NM_016223	NM_016223	PACSIN3	PACSIN3	-53	-809	12.4909	1.97743
chr11	47692926	47693489	NM_024783	NM_024783	AGBL2	AGBL2	-48	-611	13.3782	2.33043
chr11	60818610	60818941	NM_152718	NM_152718	VWCE	VWCE	754	423	14.9349	4.56586
chr11	60819108	60819372	NM_152718	NM_152718	VWCE	VWCE	256	-8	14.1258	3.48962
chr11	60819372	60819495	NM_152718	NM_152718	VWCE	VWCE	-8	-131	14.5325	3.27989
chr11	60819495	60819546	NM_152718	NM_152718	VWCE	VWCE	-131	-182	13.9162	2.62966
chr11	60819546	60819759	NM_152718	NM_152718	VWCE	VWCE	-182	-395	14.3014	4.26502
chr11	61351856	61352143	NM_004265	NM_004265	FADS2	FADS2	-433	-146	14.1813	4.63365
chr11	61352143	61352344	NM_004265	NM_004265	FADS2	FADS2	-146	55	14.951	2.56423
chr11	61352344	61352600	NM_004265	NM_004265	FADS2	FADS2	55	311	14.1309	4.32653
chr11	61352600	61352853	NM_004265	NM_004265	FADS2	FADS2	311	564	14.9652	3.66532
chr11	62363204	62364143	NM_018093	NM_018093	WDR74	WDR74	1000	61	9.45899	1.3293
chr11	62364456	62365290	NM_018093	NM_018093	WDR74	WDR74	-252	-1086	8.3733	1.36742
chr11	63439558	63440524	NM_173587	NM_173587	RCOR2	RCOR2	1334	368	14.0635	1.00913
chr11	63814160	63815579	NM_033310	NM_033310	KCNK4	KCNK4	-1209	210	12.6158	2.20868
chr11	63815579	63815802	NM_033310	NM_033310	KCNK4	KCNK4	210	433	13.0202	1.92489
chr11	63823742	63823982	NM_001039496	NM_001039496	C11orf20	C11orf20	-697	-457	14.0985	3.81754
chr11	63823982	63824162	NM_001039496	NM_001039496	C11orf20	C11orf20	-457	-277	14.7231	2.82809
chr11	63824162	63824887	NM_001039496	NM_001039496	C11orf20	C11orf20	-277	448	14.0136	1.37753
chr11	63841280	63842622	NM_016404	NM_181652	TRMT112	PRDX5	329	477	9.14481	1.04453
chr11	63863257	63864235	NM_032251	NM_032251	CCDC88B	CCDC88B	-1014	-36	14.0291	1.13995
chr11	64285215	64286157	NM_005609	NM_005609	PYGM	PYGM	-452	-1394	11.94	1.15596
chr11	64737157	64738225	NM_001004326	NM_001004326	SLC22A20	SLC22A20	-766	302	14.5587	3.11078
chr11	65137587	65138038	NM_002419	NM_002419	MAP3K11	MAP3K11	709	258	12.9291	2.29215
chr11	65397093	65397861	NM_016938	NM_016938	EFEMP2	EFEMP2	-177	-945	12.9553	1.42057
chr11	65535858	65536171	NM_001323	NM_001323	CST6	CST6	-180	133	15.0329	1.66152
chr11	65841237	65841471	NM_020404	NM_020404	CD248	CD248	-146	-380	13.4254	2.52264
chr11	65841471	65842185	NM_020404	NM_020404	CD248	CD248	-380	-1094	13.4043	3.829
chr11	66580314	66580800	NM_014578	NM_014578	RHOD	RHOD	-551	-65	14.047	2.4155
chr11	66580947	66581128	NM_014578	NM_014578	RHOD	RHOD	82	263	14.9062	3.80322
chr11	66827328	66827567	NM_017857	NM_017857	SSH3	SSH3	-167	72	14.4905	1.24995
chr11	66827567	66827705	NM_017857	NM_017857	SSH3	SSH3	72	210	14.3428	3.09667
chr11	66827933	66828244	NM_017857	NM_017857	SSH3	SSH3	438	749	15.2254	2.4802
chr11	66960707	66961645	NM_005608	NM_005608	PTPRCAP	PTPRCAP	1022	84	13.0331	1.53049
chr11	66961645	66962800	NM_005608	NM_005608	PTPRCAP	PTPRCAP	84	-1071	13.1451	3.40223
chr11	67561827	67563074	NM_006019	NM_006019	TCIRG1	TCIRG1	-1232	15	11.8094	1.64665
chr11	68208255	68208546	NM_015973	NM_015973	GAL	GAL	-304	-13	14.4226	2.22754
chr11	69227156	69228135	NM_005117	NM_005117	FGF19	FGF19	1131	152	12.5594	1.04064
chr11	71387497	71388992	NM_001039660	NM_001145055	IL18BP	IL18BP	-109	371	12.1308	3.13114
chr11	71632854	71633147	NM_005169	NM_005169	PHOX2A	PHOX2A	14	-279	14.1452	2.06369
chr11	72606022	72606917	NM_176072	NM_176072	P2RY2	P2RY2	-970	-75	13.4858	4.26108
chr11	72606917	72607059	NM_176072	NM_176072	P2RY2	P2RY2	-75	67	14.6552	3.48006
chr11	72607073	72607170	NM_176071	NM_176071	P2RY2	P2RY2	-77	20	13.9456	4.49906
chr11	72607250	72607678	NM_176071	NM_176071	P2RY2	P2RY2	100	528	14.4228	4.54574
chr11	74819375	74819728	NM_001039548	NM_001039548	KLHL35	KLHL35	-494	-847	14.66	3.62873
chr11	75057225	75057929	NM_207577	NM_207577	MAP6	MAP6	-98	-802	12.9702	1.80791
chr11	101486889	101487361	NM_006106	NM_006106	YAP1	YAP1	469	941	14.3712	2.78105
chr11	106967226	106967630	NM_018712	NM_001039772	ELMOD1	LOC643923	199	-51	13.3387	1.76233
chr11	106967630	106967932	NM_001039772	NM_001039772	LOC643923	LOC643923	-51	251	13.292	2.19639
chr11	111542730	111543296	NM_031275	NM_031275	TEX12	TEX12	-575	-9	14.4225	1.75205
chr11	114879908	114880257	NM_014333	NM_014333	CADM1	CADM1	543	194	13.3793	2.99673
chr11	114880257	114880620	NM_014333	NM_014333	CADM1	CADM1	194	-169	13.2117	3.22739
chr11	116575031	116575572	NM_003186	NM_003186	TAGLN	TAGLN	-219	322	15.8559	1.00618
chr11	118692289	118692753	NM_006500	NM_006500	MCAM	MCAM	761	297	14.4697	2.29157
chr11	118798812	118799331	NM_006288	NM_006288	THY1	THY1	644	125	14.1873	3.05718
chr11	124136770	124137247	NM_138961	NM_138961	ESAM	ESAM	663	186	12.9141	2.1406
chr11	124870786	124871146	NM_022549	NM_022549	FEZ1	FEZ1	547	187	14.4209	3.89926
chr11	127896593	127897020	NM_005238	NM_005238	ETS1	ETS1	822	395	13.3672	1.1245
chr11	129534649	129535187	NM_021978	NM_021978	ST14	ST14	-243	295	13.3856	2.16164
chr11	129689784	129690881	NM_014155	NM_014155	ZBTB44	ZBTB44	33	-1064	10.6016	1.23186
chr12	929445	929561	NM_134424	NM_134424	RAD52	RAD52	-321	-437	9.96555	2.02424
chr12	929561	929924	NM_134424	NM_134424	RAD52	RAD52	-437	-800	12.1865	3.23828
chr12	1608525	1609027	NM_032642	NM_032642	WNT5B	WNT5B	-148	354	14.1094	3.72227
chr12	6535295	6535808	NM_080730	NM_080730	IFFO1	IFFO1	195	-318	14.268	1.56351
chr12	6925848	6926173	NM_080548	NM_080548	PTPN6	PTPN6	-153	172	12.811	1.30815
chr12	13044957	13045431	NR_002774	NR_002774	HTR7P	HTR7P	314	788	12.9385	1.46138
chr12	15833330	15833990	NM_004447	NM_004447	EPS8	EPS8	447	-213	13.2047	1.34645
chr12	27823162	27824039	NM_020782	NM_020782	KLHDC5	KLHDC5	-1292	-415	12.0991	1.13831
chr12	44948555	44949309	NM_030674	NM_030674	SLC38A1	SLC38A1	920	166	12.188	1.12279
chr12	44949309	44949629	NM_030674	NM_030674	SLC38A1	SLC38A1	166	-154	14.0193	2.30657
chr12	46684174	46684404	NM_033150	NM_033150	COL2A1	COL2A1	378	148	13.757	1.66982
chr12	46864086	46864785	NM_001013635	NM_001013635	C12orf68	C12orf68	453	1152	13.6117	1.04723
chr12	47678702	47679295	NM_015086	NM_015086	DDN	DDN	653	60	13.6435	3.41396
chr12	47975338	47975648	NM_006262	NM_006262	PRPH	PRPH	162	472	15.1105	2.20799
chr12	48016259	48017034	NM_001008223	NM_001008223	C1QL4	C1QL4	979	204	14.2257	1.20676
chr12	48219227	48219572	NM_012284	NM_012284	KCNH3	KCNH3	20	365	14.75	1.04732
chr12	49763705	49764303	NM_030809	NM_030809	CSRNP2	CSRNP2	-105	-703	10.6768	1.55123
chr12	50004356	50004920	NM_016293	NM_016293	BIN2	BIN2	-151	-715	14.1288	3.75547
chr12	50587031	50587328	NM_000020	NM_000020	ACVRL1	ACVRL1	-438	-141	14.8422	2.60841
chr12	50587347	50587564	NM_000020	NM_000020	ACVRL1	ACVRL1	-122	95	15.0801	2.25498
chr12	50686763	50687187	NM_181711	NM_181711	GRASP	GRASP	-252	172	15.1728	1.62739
chr12	51979112	51980223	NM_021640	NM_021640	C12orf10	C12orf10	-625	486	12.2252	1.81322
chr12	52635092	52635328	NM_173860	NM_173860	HOXC12	HOXC12	111	347	15.005	1.56741
chr12	53071635	53072393	NM_001130968	NM_001130968	ZNF385A	ZNF385A	-285	-1043	12.664	1.50249
chr12	55168429	55168688	NM_013267	NM_013267	GLS2	GLS2	19	-240	13.0157	1.19645
chr12	55769303	55770459	NM_005967	NM_005967	NAB2	NAB2	359	1515	12.0648	1.498
chr12	56140345	56141316	NM_005269	NM_005269	GLI1	GLI1	144	1115	9.19373	1.15124
chr12	56290972	56291021	NM_182947	NM_182947	GEFT	GEFT	-513	-464	11.8822	1.39245
chr12	64504255	64504546	NM_003484	NM_003484	HMGA2	HMGA2	-252	39	13.3142	1.384
chr12	64504546	64505600	NM_003484	NM_003484	HMGA2	HMGA2	39	1093	13.773	1.30631
chr12	64869124	64869327	NM_007199	NM_007199	IRAK3	IRAK3	-121	82	12.845	1.66545
chr12	88269772	88270316	NM_022652	NM_022652	DUSP6	DUSP6	655	111	13.9408	2.64661
chr12	93066858	93067182	NM_005761	NM_005761	PLXNC1	PLXNC1	228	552	13.7744	3.22656
chr12	105057315	105057660	NM_014840	NM_014840	NUAK1	NUAK1	626	281	13.5417	3.35206
chr12	105057660	105057867	NM_014840	NM_014840	NUAK1	NUAK1	281	74	13.8579	1.13641
chr12	107551562	107552903	NM_003006	NM_003006	SELPLG	SELPLG	237	-1104	11.2624	1.54437
chr12	108231270	108231577	NM_213596	NM_213596	FOXN4	FOXN4	138	-169	13.4335	1.18702
chr12	109955582	109955974	NM_015267	NM_015267	CUX2	CUX2	-630	-238	11.4478	1.94085
chr12	109956277	109956471	NM_015267	NM_015267	CUX2	CUX2	65	259	13.9698	2.41768
chr12	120132209	120132641	NM_002560	NM_002560	P2RX4	P2RX4	162	594	13.5255	1.67317
chr12	120219435	120220807	NM_172226	NM_172215	CAMKK2	CAMKK2	-547	-313	9.13276	1.01856
chr12	120715380	120715673	NM_019034	NM_019034	RHOF	RHOF	597	304	14.962	4.46886
chr12	120715673	120715911	NM_019034	NM_019034	RHOF	RHOF	304	66	14.9306	2.95866
chr12	120943338	120943873	NM_020993	NM_020993	BCL7A	BCL7A	-906	-371	13.9593	1.42685
chr12	121825069	121825519	NR_027918	NR_027918	CCDC62	CCDC62	43	493	11.7542	3.12068
chr12	122029156	122030395	NM_018694	NM_018694	ARL6IP4	ARL6IP4	-1677	-438	14.3629	2.26971
chr12	122030395	122031093	NM_018694	NM_018694	ARL6IP4	ARL6IP4	-438	260	13.9562	1.84515
chr12	129212581	129212727	NM_007197	NM_007197	FZD10	FZD10	-404	-258	13.5257	1.35474
chr12	129213043	129213384	NM_007197	NM_007197	FZD10	FZD10	58	399	13.2603	3.14289
chr12	130945693	130945885	NM_003565	NM_003565	ULK1	ULK1	461	653	14.6079	1.49221
chr12	131705531	131706010	NM_174873	NM_174873	P2RX2	P2RX2	55	534	13.2898	1.65545
chr13	19429868	19430462	NM_197968	NM_197968	ZMYM2	ZMYM2	-942	-348	13.2998	1.93866
chr13	19665209	19665378	NM_004004	NM_004004	GJB2	GJB2	-95	-264	12.6793	2.19643
chr13	31900248	31900972	NM_052818	NM_052818	N4BP2L1	N4BP2L1	67	-657	12.5811	3.26263
chr13	35903674	35904204	NM_001111047	NM_003914	CCNA1	CCNA1	-293	-205	13.6795	1.57755
chr13	43351699	43352212	NM_144974	NM_153218	CCDC122	C13orf31	127	243	13.106	1.44752
chr13	43845550	43845683	NM_001010897	NM_001010897	SERP2	SERP2	-428	-295	14.451	1.45969
chr13	43845683	43846061	NM_001010897	NM_001010897	SERP2	SERP2	-295	83	13.8615	3.47753
chr13	43846061	43846550	NM_001010897	NM_001010897	SERP2	SERP2	83	572	14.4825	3.73412
chr13	48692448	48693041	NM_001507	NM_001507	MLNR	MLNR	-27	566	15.1089	1.104
chr13	90797753	90798267	NR_027350	NR_027350	MIRHG1	MIRHG1	-322	192	14.1093	1.03886
chr13	92677289	92678175	NM_005708	NM_005708	GPC6	GPC6	210	1096	13.321	2.10626
chr13	94162485	94163460	NM_007084	NM_007084	SOX21	SOX21	-95	-1070	12.3482	1.10417
chr13	101367006	101367231	NM_004115	NM_004115	FGF14	FGF14	-10	-235	13.7253	1.00642
chr14	22304922	22305827	NM_005015	NM_005015	OXA1L	OXA1L	-649	256	11.9358	1.1297
chr14	22376028	22376449	NM_004995	NM_004995	MMP14	MMP14	395	816	14.4273	4.39932
chr14	22521123	22521223	NM_032876	NM_032876	JUB	JUB	565	465	14.2338	1.42887
chr14	22657768	22658060	NM_001805	NM_001805	CEBPE	CEBPE	546	254	15.5003	2.03038
chr14	23711151	23711700	NM_005132	NM_005132	REC8	REC8	77	626	14.6509	4.44301
chr14	23850603	23850745	NM_001143919	NM_001143919	LTB4R	LTB4R	58	200	14.5513	1.16113
chr14	23873721	23874005	NM_139247	NM_139247	ADCY4	ADCY4	-17	-301	14.3494	1.75429
chr14	23906683	23907314	NM_004554	NM_004554	NFATC4	NFATC4	-383	248	10.6983	1.28717
chr14	54666036	54666321	NM_002306	NM_002306	LGALS3	LGALS3	411	696	13.6688	2.27044
chr14	57932692	57932930	NM_207377	NM_207377	TOMM20L	TOMM20L	295	533	14.1479	3.75504
chr14	60817754	60818003	NM_001017970	NM_001017970	TMEM30B	TMEM30B	529	280	14.5677	1.16049
chr14	60857592	60857865	NM_006255	NM_006255	PRKCH	PRKCH	-676	-403	13.8322	2.6952
chr14	60858550	60859008	NM_006255	NM_006255	PRKCH	PRKCH	282	740	12.5959	2.82302
chr14	64076246	64077145	NM_021979	NM_021979	HSPA2	HSPA2	-693	206	11.3423	2.46569
chr14	64948901	64949790	NR_024334	NM_178154	LOC645431	FUT8	187	502	13.8352	1.46046
chr14	66948456	66948692	NM_016445	NM_016445	PLEK2	PLEK2	125	-111	14.7422	2.19089
chr14	66948692	66948869	NM_016445	NM_016445	PLEK2	PLEK2	-111	-288	14.7294	2.59391
chr14	73127215	73128188	NM_152331	NM_152331	ACOT4	ACOT4	-948	25	11.9113	1.11914
chr14	73776261	73776551	NM_182894	NM_182894	VSX2	VSX2	333	623	15.0144	1.1412
chr14	74147992	74148372	NM_000428	NM_000428	LTBP2	LTBP2	795	415	12.9824	1.32882
chr14	98807064	98807444	NM_138576	NM_138576	BCL11B	BCL11B	511	131	13.3997	3.37848
chr14	99695316	99696815	NM_206918	NM_206918	DEGS2	DEGS2	449	-1050	11.9876	1.49817
chr14	105023914	105024191	NM_001311	NM_001311	CRIP1	CRIP1	-388	-111	14.5012	4.53913
chr14	105024290	105024406	NM_001311	NM_001311	CRIP1	CRIP1	-12	104	14.3985	3.72617
chr14	105024541	105024826	NM_001311	NM_001311	CRIP1	CRIP1	239	524	14.4307	2.30525
chr15	37999685	38000619	NM_007223	NM_007223	GPR176	GPR176	700	-234	14.1466	1.43623
chr15	43208588	43209322	NM_144565	NM_144565	DUOXA1	DUOXA1	761	27	12.7113	1.90402
chr15	46724705	46724888	NM_000138	NM_000138	FBN1	FBN1	505	322	15.1407	1.47863
chr15	50191810	50192003	NM_020396	NM_020396	BCL2L10	BCL2L10	454	261	14.7962	3.54094
chr15	50192003	50192122	NM_020396	NM_020396	BCL2L10	BCL2L10	261	142	13.591	3.33897
chr15	55455102	55455782	NM_032866	NM_032866	CGNL1	CGNL1	-895	-215	12.4395	1.06356
chr15	58671478	58671768	NM_134262	NM_134262	RORA	RORA	521	231	13.8978	1.40864
chr15	58671870	58672119	NM_134262	NM_134262	RORA	RORA	129	-120	13.3539	1.10046
chr15	61460649	61461116	NM_206925	NM_206925	CA12	CA12	479	12	13.7889	4.48608
chr15	61461116	61461632	NM_206925	NM_206925	CA12	CA12	12	-504	14.8311	1.36674
chr15	62231184	62231363	NM_024798	NM_024798	SNX22	SNX22	215	394	14.3198	2.52489
chr15	62231363	62231718	NM_024798	NM_024798	SNX22	SNX22	394	749	14.6522	3.17982
chr15	64781796	64782856	NR_027654	NR_027654	SMAD6	SMAD6	68	1128	12.2386	2.45907
chr15	66284945	66285042	NM_033429	NM_033429	CALML4	CALML4	557	460	13.8636	2.21594
chr15	70276585	70276936	NM_001012642	NM_001012642	GRAMD2	GRAMD2	605	254	15.0148	3.04115
chr15	72006268	72006398	NM_005576	NM_005576	LOXL1	LOXL1	426	556	13.5328	1.28136
chr15	72208362	72208684	NR_027073	NR_027073	LOC283731	LOC283731	310	-12	12.531	1.29296
chr15	77511580	77511924	NM_015206	NM_015206	KIAA1024	KIAA1024	-333	11	14.4848	2.79875
chr15	78484030	78484146	NM_014862	NM_014862	ARNT2	ARNT2	283	399	12.8114	1.22847
chr15	78858603	78858914	NM_018689	NM_018689	KIAA1199	KIAA1199	-164	147	12.9262	1.18291
chr15	78858914	78859370	NM_018689	NM_018689	KIAA1199	KIAA1199	147	603	13.2932	1.54208
chr15	81744610	81744770	NM_001717	NM_001717	BNC1	BNC1	-138	-298	13.3458	1.6048
chr15	81744770	81745310	NM_001717	NM_001717	BNC1	BNC1	-298	-838	13.277	2.1623
chr15	83002398	83002834	NM_205858	NM_205858	NMB	NMB	408	-28	15.4383	1.83415
chr15	83160736	83161313	NM_020778	NM_020778	ALPK3	ALPK3	-179	398	15.1915	1.31785
chr15	83725022	83725397	NM_007200	NM_007200	AKAP13	AKAP13	147	522	13.9284	1.06069
chr15	88034740	88035262	NM_003847	NM_020212	PEX11A	WDR93	222	230	11.2569	1.32369
chr15	88345120	88345767	NM_198526	NM_198526	ZNF710	ZNF710	-636	11	11.4275	1.81961
chr15	90197681	90198028	NM_013272	NM_013272	SLCO3A1	SLCO3A1	-261	86	13.7873	1.08018
chr15	97010762	97011115	NM_000875	NM_000875	IGF1R	IGF1R	478	831	14.8525	2.67764
chr15	98090680	98090962	NM_152449	NM_152449	LYSMD4	LYSMD4	469	187	13.5653	2.67211
chr15	98699635	98700051	NM_139057	NM_139057	ADAMTS17	ADAMTS17	71	-345	12.824	2.18488
chr15	99236905	99237072	NM_000693	NM_000693	ALDH1A3	ALDH1A3	-627	-460	14.3153	1.25365
chr15	99237867	99238513	NM_000693	NM_000693	ALDH1A3	ALDH1A3	335	981	13.2696	1.43457
chr16	68517	69683	NM_002434	NM_002434	MPG	MPG	348	1514	12.6306	1.01349
chr16	155444	155601	NM_001003938	NM_001003938	HBM	HBM	-529	-372	14.5398	3.82673
chr16	155601	155854	NM_001003938	NM_001003938	HBM	HBM	-372	-119	14.8491	4.25811
chr16	155854	156191	NM_001003938	NM_001003938	HBM	HBM	-119	218	14.778	4.38422
chr16	372447	373042	NR_024453	NR_024453	LOC100134368	LOC100134368	205	800	12.7145	3.34109
chr16	620637	621132	NM_053284	NM_053284	WFIKKN1	WFIKKN1	-376	119	13.6694	3.15037
chr16	674224	674712	NM_001005920	NM_001005920	JMJD8	JMJD8	216	-272	14.0574	3.41696
chr16	674712	675528	NM_001005920	NM_001005920	JMJD8	JMJD8	-272	-1088	15.0807	2.69778
chr16	1404963	1405557	NM_001037125	NM_001037125	UNKL	UNKL	-262	-856	12.2281	1.18595
chr16	1482274	1483218	NM_016111	NM_016111	TELO2	TELO2	-1079	-135	11.4678	1.01097
chr16	1523417	1523978	NM_024600	NM_024600	TMEM204	TMEM204	-815	-254	14.9273	1.25481
chr16	1784185	1785059	NM_004970	NR_027389	IGFALS	IGFALS	-450	-149	14.9633	1.04786
chr16	2225438	2226507	NM_001374	NM_001374	DNASE1L2	DNASE1L2	-1031	38	14.0059	2.95896
chr16	2226507	2226832	NM_001374	NM_001374	DNASE1L2	DNASE1L2	38	363	14.818	4.46421
chr16	2330645	2331316	NM_001089	NR_003574	ABCA3	ABCA17P	103	392	14.662	1.61157
chr16	2331316	2331437	NR_003574	NR_003574	ABCA17P	ABCA17P	392	513	15.4655	1.15555
chr16	3036905	3037255	NM_022468	NM_022468	MMP25	MMP25	222	572	14.3431	2.36725
chr16	4528651	4528818	NM_013399	NM_013399	C16orf5	C16orf5	166	-1	13.7468	3.2562
chr16	19087129	19087442	NM_016524	NM_016524	SYT17	SYT17	-10	303	13.8487	1.16121
chr16	19473592	19474311	NM_020314	NM_020314	C16orf62	C16orf62	-949	-230	12.0145	2.92264
chr16	19803776	19804472	NM_016235	NM_016235	GPRC5B	GPRC5B	-124	-820	13.3865	2.59522
chr16	23100912	23101773	NM_001039	NM_001039	SCNN1G	SCNN1G	-629	232	14.2342	1.77455
chr16	23101892	23102090	NM_001039	NM_001039	SCNN1G	SCNN1G	351	549	14.6559	1.81201
chr16	25610403	25610670	NM_006040	NM_006040	HS3ST4	HS3ST4	-445	-178	12.3924	2.1875
chr16	28903772	28904070	NM_014387	NM_014387	LAT	LAT	-116	182	14.6303	4.10282
chr16	29780649	29781616	NM_006319	NM_006319	CDIPT	CDIPT	1430	463	12.6682	1.65374
chr16	30009667	30010242	NM_004608	NM_004608	TBX6	TBX6	1039	464	15.3468	3.30186
chr16	30010242	30010436	NM_004608	NM_004608	TBX6	TBX6	464	270	14.534	1.76442
chr16	30444711	30445068	NM_024671	NM_024671	ZNF768	ZNF768	700	343	14.9538	1.47463
chr16	30453438	30453884	NM_023931	NM_023931	ZNF747	ZNF747	257	-189	12.8679	1.60704
chr16	30569071	30569609	NM_024031	NM_024031	PRR14	PRR14	-671	-133	13.4352	1.92633
chr16	30569782	30570117	NM_024031	NM_024031	PRR14	PRR14	40	375	11.9439	1.00284
chr16	30992659	30993372	NM_024706	NM_014699	ZNF668	ZNF646	346	128	10.8878	1.11666
chr16	31026040	31027142	NM_005881	NM_005881	BCKDK	BCKDK	-1123	-21	12.2019	1.03835
chr16	31135121	31135432	NM_152901	NM_152901	PYDC1	PYDC1	775	464	15.0099	1.41258
chr16	31135432	31135935	NM_152901	NM_152901	PYDC1	PYDC1	464	-39	14.6443	4.30133
chr16	31390334	31391044	NM_001042454	NM_001042454	TGFB1I1	TGFB1I1	-651	59	15.0897	2.16927
chr16	31391044	31391293	NM_001042454	NM_001042454	TGFB1I1	TGFB1I1	59	308	14.4159	2.87942
chr16	53915889	53916097	NM_024335	NM_024335	IRX6	IRX6	-83	125	12.3342	1.5571
chr16	65435762	65436133	NM_005182	NM_001014435	CA7	CA7	-21	-209	14.5203	1.05715
chr16	65741993	65742718	NM_033309	NM_033309	B3GNT9	B3GNT9	410	-315	12.9067	1.54847
chr16	66826759	66827418	NM_024939	NM_024939	ESRP2	ESRP2	878	219	14.4461	3.62562
chr16	66827418	66828772	NM_024939	NM_024939	ESRP2	ESRP2	219	-1135	12.8627	4.83839
chr16	67698092	67699237	NM_138612	NM_005329	HAS3	HAS3	431	293	12.3549	2.72131
chr16	70217748	70217992	NM_052858	NM_052858	MARVELD3	MARVELD3	177	421	13.544	1.69873
chr16	71639564	71639671	NM_006885	NM_006885	ZFHX3	ZFHX3	211	104	11.7051	1.06705
chr16	79668497	79669139	NM_152337	NM_152337	C16orf46	C16orf46	-124	-766	13.6726	1.00324
chr16	85100929	85101321	NM_001451	NM_001451	FOXF1	FOXF1	-705	-313	12.7176	1.18803
chr16	85169786	85170278	NM_005250	NM_005250	FOXL1	FOXL1	170	662	13.8589	1.58321
chr16	87163783	87164044	NM_144604	NM_144604	ZC3H18	ZC3H18	-562	-301	11.0435	1.24967
chr16	87245352	87245808	NM_000101	NM_000101	CYBA	CYBA	-394	-850	14.858	1.10831
chr16	87328504	87329975	NM_001142864	NM_001142864	FAM38A	FAM38A	1814	343	13.6006	1.52615
chr16	88251788	88252128	NM_153025	NM_153025	C16orf55	C16orf55	77	417	9.64001	1.08696
chr17	958780	959192	NM_001092	NM_001092	ABR	ABR	294	-118	12.9018	1.82295
chr17	1874098	1874458	NM_178568	NM_178568	RTN4RL1	RTN4RL1	830	470	13.1311	2.93433
chr17	1874458	1874836	NM_178568	NM_178568	RTN4RL1	RTN4RL1	470	92	13.8547	2.73814
chr17	1906187	1907037	NM_001098202	NM_001098202	HIC1	HIC1	-167	683	14.4186	2.35925
chr17	4921351	4922469	NM_153018	NM_153018	ZFP3	ZFP3	-1127	-9	12.0029	1.4893
chr17	5428477	5428887	NM_033007	NM_033007	NLRP1	NLRP1	79	-331	13.8429	4.81955
chr17	6399365	6400106	NM_031220	NM_031220	PITPNM3	PITPNM3	1236	495	13.6208	1.25853
chr17	6495771	6495995	NM_001105520	NM_001105520	C17orf100	C17orf100	-12	212	12.9362	1.02858
chr17	6557207	6557458	NM_177550	NM_177550	SLC13A5	SLC13A5	257	6	12.5428	1.68027
chr17	6839853	6840111	NM_000697	NM_000697	ALOX12	ALOX12	-255	3	15.4249	2.65685
chr17	6840111	6840338	NM_000697	NM_000697	ALOX12	ALOX12	3	230	15.3161	2.93655
chr17	6887153	6887659	NM_153357	NM_153357	SLC16A11	SLC16A11	813	307	14.2968	1.3689
chr17	7105574	7106581	NM_001307	NM_001307	CLDN7	CLDN7	945	-62	13.2112	2.20843
chr17	7106581	7107402	NM_001307	NM_001307	CLDN7	CLDN7	-62	-883	12.4279	1.09808
chr17	7237788	7238541	NM_020360	NM_020360	PLSCR3	PLSCR3	779	26	12.6752	1.05043
chr17	7282621	7283656	NM_004112	NM_004112	FGF11	FGF11	-792	243	11.5496	2.35118
chr17	7283718	7283855	NM_004112	NM_004112	FGF11	FGF11	305	442	13.8665	2.92551
chr17	7283855	7284209	NM_004112	NM_004112	FGF11	FGF11	442	796	14.7687	2.86894
chr17	7548012	7549397	NM_001406	NM_001406	EFNB3	EFNB3	-1233	152	10.7874	1.38601
chr17	7773395	7774660	NM_004732	NM_004732	KCNAB3	KCNAB3	83	-1182	13.6446	1.77479
chr17	8131883	8132731	NM_016492	NM_016492	RANGRF	RANGRF	-831	17	12.9277	1.99505
chr17	8132731	8133252	NM_016492	NM_016492	RANGRF	RANGRF	17	538	12.7986	3.16187
chr17	8865647	8865976	NM_004822	NM_004822	NTN1	NTN1	63	392	14.0115	3.39869
chr17	8865976	8866494	NM_004822	NM_004822	NTN1	NTN1	392	910	14.5083	2.92469
chr17	16282100	16282905	NR_027667	NR_027667	C17orf45	C17orf45	-926	-121	11.7112	1.20741
chr17	19711202	19711335	NM_014683	NM_014683	ULK2	ULK2	629	496	13.4604	1.15288
chr17	23658071	23658397	NM_173624	NM_173624	FLJ40504	FLJ40504	73	-253	15.3509	1.45713
chr17	24068637	24068805	NM_031934	NM_031934	RAB34	RAB34	398	230	14.2025	3.32405
chr17	30312197	30312477	NM_006584	NM_006584	CCT6B	CCT6B	422	142	12.2401	1.21427
chr17	30594485	30594901	NM_144975	NM_144975	SLFN5	SLFN5	286	702	12.4261	1.49048
chr17	30800264	30800647	NM_144682	NM_144682	SLFN13	SLFN13	-295	-678	14.5764	1.68985
chr17	33178590	33179123	NM_000458	NM_000458	HNF1B	HNF1B	619	86	12.7183	2.00676
chr17	34634829	34635055	NM_198993	NM_198993	STAC2	STAC2	671	445	14.6249	1.20713
chr17	34635158	34635508	NM_198993	NM_198993	STAC2	STAC2	342	-8	14.1454	2.00739
chr17	35036988	35037463	NM_032192	NM_032192	PPP1R1B	PPP1R1B	283	758	15.2137	2.09817
chr17	35109346	35109881	NM_004448	NM_004448	ERBB2	ERBB2	-434	101	11.7532	1.98823
chr17	35751241	35752215	NM_001024809	NM_001024809	RARA	RARA	-627	347	14.2202	2.28339
chr17	35752354	35752593	NM_001024809	NM_001024809	RARA	RARA	486	725	14.4176	1.7454
chr17	35827504	35828467	NM_001067	NM_001067	TOP2A	TOP2A	191	-772	11.3577	1.4082
chr17	37221897	37222415	NM_006455	NM_021939	SC65	FKBP10	80	-73	12.8504	1.25358
chr17	37222415	37222982	NM_021939	NM_021939	FKBP10	FKBP10	-73	494	13.0239	1.06085
chr17	37222982	37223107	NM_021939	NM_021939	FKBP10	FKBP10	494	619	11.0211	1.2142
chr17	38065055	38065249	NM_016437	NM_016437	TUBG2	TUBG2	263	457	14.8021	3.84996
chr17	38087976	38088628	NM_003632	NM_003632	CNTNAP1	CNTNAP1	-182	470	14.4755	2.47552
chr17	38165915	38166760	NM_005854	NM_005854	RAMP2	RAMP2	-823	22	14.0731	2.57234
chr17	40088710	40089384	NM_001145080	NM_001145080	FLJ35848	FLJ35848	-798	-124	14.7407	1.24157
chr17	40089384	40089780	NM_001145080	NM_001145080	FLJ35848	FLJ35848	-124	272	14.4757	3.65515
chr17	40567952	40568386	NM_024722	NM_024722	ACBD4	ACBD4	-588	-154	14.9595	1.21423
chr17	40695134	40696390	NM_152343	NR_024435	C17orf46	LOC100133991	128	1049	13.3388	2.72674
chr17	42250362	42251386	NM_030753	NM_030753	WNT3	WNT3	719	-305	12.5169	2.85138
chr17	42251386	42251631	NM_030753	NM_030753	WNT3	WNT3	-305	-550	13.7605	1.61229
chr17	42410887	42411409	NM_203400	NM_203400	RPRML	RPRML	726	204	13.1827	2.21412
chr17	43165685	43165996	NM_013351	NM_013351	TBX21	TBX21	76	387	13.4975	1.94833
chr17	43469692	43469892	NM_016429	NM_016429	COPZ2	COPZ2	459	259	15.1019	1.68365
chr17	43469892	43470004	NM_016429	NM_016429	COPZ2	COPZ2	259	147	15.2742	3.06744
chr17	44430077	44430380	NM_006546	NM_006546	IGF2BP1	IGF2BP1	304	607	12.326	1.31209
chr17	44565071	44565180	NM_001159387	NM_001159387	B4GALNT2	B4GALNT2	-59	50	13.5949	1.50619
chr17	44565180	44565595	NM_001159387	NM_153446	B4GALNT2	B4GALNT2	50	267	14.4997	2.52019
chr17	45404402	45404678	NM_001934	NM_001934	DLX4	DLX4	-727	-451	13.7628	1.81381
chr17	45991781	45993218	NM_198397	NM_198397	CACNA1G	CACNA1G	-1667	-230	10.781	1.25865
chr17	45993942	45994261	NM_198397	NM_198397	CACNA1G	CACNA1G	494	813	13.0104	3.14645
chr17	46585756	46585965	NM_198175	NM_198175	NME1	NME1	-163	46	11.6752	1.03807
chr17	52025353	52025808	NM_005450	NM_005450	NOG	NOG	-706	-251	12.717	1.98771
chr17	52025808	52026267	NM_005450	NM_005450	NOG	NOG	-251	208	13.3022	2.18767
chr17	56831237	56831668	NM_005994	NM_005994	TBX2	TBX2	-802	-371	14.2324	1.44315
chr17	56831675	56832218	NM_005994	NM_005994	TBX2	TBX2	-364	179	12.6396	1.62073
chr17	56843264	56843507	NM_203425	NM_203425	C17orf82	C17orf82	-630	-387	14.565	3.87336
chr17	56843589	56843981	NM_203425	NM_203425	C17orf82	C17orf82	-305	87	14.4753	5.23811
chr17	56888784	56889365	NM_018488	NM_018488	TBX4	TBX4	195	776	12.3955	1.42743
chr17	58872276	58872913	NM_001017917	NM_001017917	CYB561	CYB561	-337	-974	15.2755	1.42604
chr17	63798182	63798519	NM_004694	NM_004694	SLC16A6	SLC16A6	818	481	15.6678	3.64787
chr17	63798519	63798988	NM_004694	NM_004694	SLC16A6	SLC16A6	481	12	10.7861	4.14518
chr17	69938914	69939289	NM_022036	NM_022036	GPRC5C	GPRC5C	-348	27	11.9886	1.42563
chr17	69974118	69974496	NM_007261	NM_007261	CD300A	CD300A	1	379	13.0236	2.82701
chr17	70367059	70367835	NM_000835	NM_000835	GRIN2C	GRIN2C	543	-233	13.5432	2.10243
chr17	70367835	70368022	NM_000835	NM_000835	GRIN2C	GRIN2C	-233	-420	13.1584	1.92532
chr17	70368022	70368421	NM_000835	NM_000835	GRIN2C	GRIN2C	-420	-819	14.7895	3.9732
chr17	70443438	70443851	NM_178233	NM_178233	OTOP3	OTOP3	-54	359	14.2629	2.15445
chr17	70595750	70595905	NM_004695	NM_004695	SLC16A5	SLC16A5	100	255	13.7255	2.12136
chr17	70616933	70617318	NM_024585	NM_024585	ARMC7	ARMC7	-744	-359	14.052	2.41235
chr17	71385970	71386279	NM_033452	NM_033452	TRIM47	TRIM47	281	-28	13.0726	1.41586
chr17	71582077	71582492	NM_003857	NM_003857	GALR2	GALR2	-410	5	14.9724	2.76309
chr17	71611469	71612338	NM_001145299	NM_001145299	EXOC7	EXOC7	-18	-887	14.2337	1.15532
chr17	72044568	72045002	NM_134268	NM_134268	CYGB	CYGB	809	375	16.4295	1.54679
chr17	72045652	72045919	NM_134268	NM_134268	CYGB	CYGB	-275	-542	14.2023	3.14769
chr17	72093382	72093701	NM_006456	NM_006456	ST6GALNAC2	ST6GALNAC2	358	39	14.699	1.40298
chr17	73639665	73639805	NM_007267	NM_007267	TMC6	TMC6	418	278	15.0958	2.42313
chr17	73639805	73640301	NM_007267	NM_007267	TMC6	TMC6	278	-218	14.4138	3.44762
chr17	73640301	73641053	NM_007267	NM_007267	TMC6	TMC6	-218	-970	13.8391	4.65382
chr17	77094785	77095827	NM_001614	NM_001614	ACTG1	ACTG1	-363	-1405	12.8815	1.623
chr17	77422933	77423418	NM_004309	NM_004309	ARHGDIA	ARHGDIA	-406	-891	11.7409	1.21357
chr17	77616894	77617224	NM_022156	NM_022156	DUS1L	DUS1L	75	-255	13.3511	1.00697
chr17	77779242	77780076	NM_001042422	NM_004207	SLC16A3	SLC16A3	-340	-102	14.4772	2.77929
chr17	77884481	77885481	NM_003004	NM_003004	SECTM1	SECTM1	729	-271	14.0553	3.09595
chr17	77885481	77885967	NM_003004	NM_003004	SECTM1	SECTM1	-271	-757	14.6332	4.18957
chr18	702340	702790	NM_202758	NM_017512	ENOSF1	ENOSF1	177	-128	14.4334	4.66753
chr18	702790	702962	NM_017512	NM_017512	ENOSF1	ENOSF1	-128	-300	15.2091	2.17374
chr18	702962	703396	NM_017512	NM_017512	ENOSF1	ENOSF1	-300	-734	15.5188	2.03084
chr18	895730	896225	NM_001117	NM_001117	ADCYAP1	ADCYAP1	433	928	13.0815	1.75517
chr18	7557487	7557945	NM_002845	NM_002845	PTPRM	PTPRM	173	631	14.4696	3.32895
chr18	19523763	19524327	NM_198129	NM_198129	LAMA3	LAMA3	203	767	14.1823	1.58138
chr18	22381271	22382052	NM_001142730	NM_001142730	KCTD1	KCTD1	1227	446	13.8788	2.81779
chr18	26875329	26876768	NM_024423	NM_024423	DSC3	DSC3	1450	11	11.644	1.19714
chr18	27518003	27518658	NM_004775	NM_004775	B4GALT6	B4GALT6	681	26	10.0366	1.96935
chr18	42590286	42590541	NM_013305	NM_013305	ST8SIA5	ST8SIA5	751	496	13.8645	3.19081
chr18	55091247	55091345	NM_013435	NM_013435	RAX	RAX	358	260	13.5648	3.04866
chr18	68686077	68686430	NM_138966	NM_138966	NETO1	NETO1	-287	-640	13.5886	2.87731
chr18	74841507	74841815	NM_171999	NM_171999	SALL3	SALL3	244	552	14.4472	2.24891
chr18	75260489	75260874	NM_172389	NM_172389	NFATC1	NFATC1	-825	-440	14.1605	3.52085
chr19	242047	242245	NM_177543	NM_177543	PPAP2C	PPAP2C	122	-76	13.4888	2.29386
chr19	803437	804224	NM_001972	NM_001972	ELANE	ELANE	146	933	14.9115	1.94844
chr19	843462	844691	NM_005481	NM_005481	MED16	MED16	756	-473	9.15371	1.2408
chr19	1352731	1353315	NM_138924	NM_138924	GAMT	GAMT	-179	-763	11.2604	1.48155
chr19	1463177	1464106	NM_213604	NM_213604	ADAMTSL5	ADAMTSL5	1011	82	12.4827	1.22851
chr19	2001894	2003100	NM_199054	NM_199054	MKNK2	MKNK2	349	-857	12.2078	2.70848
chr19	2233231	2233569	NM_198532	NM_198532	C19orf35	C19orf35	-50	-388	13.5434	2.181
chr19	2340461	2341334	NM_182973	NM_182973	TMPRSS9	TMPRSS9	-323	550	13.173	1.37192
chr19	3129627	3129781	NM_003775	NM_003775	S1PR4	S1PR4	-139	15	13.6514	2.44312
chr19	3129781	3130793	NM_003775	NM_003775	S1PR4	S1PR4	15	1027	15.106	3.05541
chr19	3536102	3536376	NM_133261	NM_133261	GIPC3	GIPC3	-467	-193	15.1013	1.00293
chr19	4675131	4675658	NM_139159	NM_139159	DPP9	DPP9	-276	-803	8.50896	1.15238
chr19	5736001	5736351	NM_001134316	NM_001134316	MGC24975	MGC24975	-225	-575	13.5922	1.49044
chr19	6415355	6415725	NM_174881	NM_174881	CRB3	CRB3	95	465	14.6876	2.00556
chr19	6452875	6453127	NM_006087	NM_006087	TUBB4	TUBB4	455	203	14.4522	2.06621
chr19	6541648	6542105	NM_001252	NM_001252	CD70	CD70	515	58	14.6173	2.40711
chr19	6542105	6542288	NM_001252	NM_001252	CD70	CD70	58	-125	13.6923	2.86193
chr19	8473198	8473732	NM_032152	NM_032152	PRAM1	PRAM1	297	-237	15.0422	2.07067
chr19	10081949	10082789	NR_003688	NM_002566	SNORD105B	P2RY11	524	-408	15.5316	1.0148
chr19	10082789	10083711	NM_002566	NM_002566	P2RY11	P2RY11	-408	514	14.0566	1.79373
chr19	11478103	11478728	NM_138783	NM_138783	ZNF653	ZNF653	-449	-1074	13.8285	1.23372
chr19	11549551	11550489	NM_001611	NM_001111034	ACP5	ACP5	2	103	14.261	1.01332
chr19	11550539	11551252	NM_001111034	NM_001111036	ACP5	ACP5	53	-451	14.6919	2.04684
chr19	11775943	11786342	NM_152356	NM_152357	ZNF491	ZNF440	5552	235	8.82413	1.10941
chr19	12305107	12306406	NM_145276	NM_145276	ZNF563	ZNF563	427	-872	9.79398	1.04012
chr19	12695636	12696401	NM_001136195	NM_001136195	TNPO2	TNPO2	174	-591	13.4263	1.39291
chr19	13719378	13719969	NM_030818	NM_030818	CCDC130	CCDC130	-375	216	12.6264	1.0037
chr19	14412213	14413021	NM_213560	NM_213560	PKN1	PKN1	127	935	12.5582	1.82868
chr19	14446192	14446982	NM_000955	NM_000955	PTGER1	PTGER1	982	192	14.668	1.5318
chr19	15097391	15097530	NM_006844	NM_006844	ILVBL	ILVBL	186	47	14.02	1.73283
chr19	15172174	15172471	NM_000435	NM_000435	NOTCH3	NOTCH3	618	321	13.3228	1.94212
chr19	15204613	15205365	NM_001142886	NM_001142886	EPHX3	EPHX3	245	-507	14.1915	4.44026
chr19	17843717	17844503	NM_000453	NM_000453	SLC5A5	SLC5A5	-65	721	13.7777	1.81573
chr19	17979299	17979743	NM_015683	NM_015683	ARRDC2	ARRDC2	-678	-234	13.9926	5.242
chr19	17979743	17979794	NM_015683	NM_015683	ARRDC2	ARRDC2	-234	-183	14.7121	3.19577
chr19	17979794	17979905	NM_015683	NM_015683	ARRDC2	ARRDC2	-183	-72	15.2051	2.53954
chr19	18762648	18762932	NM_000095	NM_000095	COMP	COMP	466	182	14.5292	1.9307
chr19	19599529	19599855	NM_004720	NM_004720	LPAR2	LPAR2	510	184	14.2636	4.51689
chr19	19599855	19600317	NM_004720	NM_004720	LPAR2	LPAR2	184	-278	15.3489	2.65017
chr19	19600317	19600682	NM_004720	NM_004720	LPAR2	LPAR2	-278	-643	14.4262	4.79922
chr19	19640302	19640954	NM_033204	NM_033204	ZNF101	ZNF101	-361	291	13.5512	3.38635
chr19	37857686	37858846	NM_032139	NM_207391	ANKRD27	RGS9BP	256	693	12.4955	3.03006
chr19	38377578	38377769	NM_002333	NM_002333	LRP3	LRP3	139	330	15.3662	1.00972
chr19	38485994	38486377	NR_026887	NR_026887	LOC80054	LOC80054	391	774	12.8183	1.34025
chr19	40321584	40322357	NM_021902	NM_005031	FXYD1	FXYD1	12	125	14.7425	1.02134
chr19	40337887	40338230	NM_144779	NM_144779	FXYD5	FXYD5	420	763	11.9779	1.14795
chr19	40925355	40926353	NM_024660	NM_024660	TMEM149	TMEM149	-164	-1162	11.9033	2.93141
chr19	40926353	40927691	NM_024660	NM_144987	TMEM149	U2AF1L4	-1162	485	10.9358	1.10345
chr19	41090880	41091357	NM_198125	NM_198125	TYROBP	TYROBP	146	-331	14.4919	1.87358
chr19	41215233	41215393	NM_015526	NM_015526	CLIP3	CLIP3	382	222	12.9472	1.50401
chr19	43569569	43570287	NM_152657	NM_152657	GGN	GGN	939	221	13.0023	1.69092
chr19	44523545	44524839	NM_018028	NM_018028	SAMD4B	SAMD4B	-1403	-109	11.3452	1.19198
chr19	44697550	44698259	NM_182704	NM_182704	SELV	SELV	-43	666	14.7221	1.3009
chr19	45423917	45424505	NM_024877	NM_024877	CNTD2	CNTD2	520	-68	14.6086	3.46527
chr19	45611015	45611431	NM_181882	NM_181882	PRX	PRX	96	-320	14.9084	2.91538
chr19	45774142	45774246	NM_138392	NM_138392	SHKBP1	SHKBP1	-455	-351	9.24294	1.62266
chr19	45774246	45774639	NM_138392	NM_138392	SHKBP1	SHKBP1	-351	42	12.2859	1.31989
chr19	45798733	45799361	NM_001042545	NM_001042545	LTBP4	LTBP4	-384	244	15.4519	1.35327
chr19	46574349	46574478	NM_001098824	NM_001098824	TMEM91	TMEM91	71	200	14.3105	2.65934
chr19	46574478	46575684	NM_001098824	NM_001042595	TMEM91	TMEM91	200	675	10.8251	2.07303
chr19	47078289	47078961	NM_198977	NM_198977	ARHGEF1	ARHGEF1	-818	-146	14.0425	1.47175
chr19	50692921	50693852	NM_001080401	NM_001080401	FLJ40125	FLJ40125	-650	281	12.369	3.31904
chr19	50693852	50694187	NM_001080401	NM_001080401	FLJ40125	FLJ40125	281	616	14.9875	3.83441
chr19	51217588	51218410	NM_005091	NM_005091	PGLYRP1	PGLYRP1	575	-247	14.4493	2.90234
chr19	51820649	51822105	NM_000960	NM_000960	PTGIR	PTGIR	-455	-1911	12.5558	1.40429
chr19	53466050	53466590	NM_153608	NM_153608	ZNF114	ZNF114	-416	124	12.7792	3.98043
chr19	53466590	53467121	NM_153608	NM_153608	ZNF114	ZNF114	124	655	13.9018	3.9029
chr19	54707140	54708400	NM_001136019	NM_004107	FCGRT	FCGRT	-208	152	11.5716	1.05867
chr19	54885550	54886011	NM_001136052	NM_001136052	CPT1C	CPT1C	-663	-202	14.4149	4.24364
chr19	54886011	54886178	NM_001136052	NM_001136052	CPT1C	CPT1C	-202	-35	14.1517	2.94926
chr19	54886178	54887033	NM_001136052	NM_152359	CPT1C	CPT1C	-35	814	13.1162	3.86415
chr19	55398306	55398516	NM_024729	NM_024729	MYH14	MYH14	-391	-181	14.2502	1.41283
chr19	55613615	55614083	NM_003121	NM_003121	SPIB	SPIB	-392	76	14.7375	3.09714
chr19	56726385	56726974	NM_198846	NM_198846	SIGLEC6	SIGLEC6	491	-98	14.8115	1.48152
chr19	57121710	57123008	NM_024840	NM_001031721	ZNF613	ZNF613	-790	467	10.8305	2.06136
chr19	57531416	57531676	NM_001161427	NM_001161427	ZNF610	ZNF610	106	366	12.9304	2.56543
chr19	58327678	58328000	NM_001136038	NM_018355	ZNF415	ZNF415	268	-43	13.5921	4.13471
chr19	59309714	59310484	NM_015629	NM_015629	PRPF31	PRPF31	-888	-118	12.7696	2.5821
chr19	60321147	60322106	NM_017607	NM_017607	PPP1R12C	PPP1R12C	-408	-1367	10.4876	2.51543
chr19	60687421	60687970	NM_020378	NM_020378	NAT14	NAT14	-985	-436	15.0922	2.04448
chr19	60687970	60688656	NM_020378	NM_020378	NAT14	NAT14	-436	250	14.114	1.48929
chr19	62911678	62912207	NM_001085384	NM_001085384	ZNF154	ZNF154	713	184	13.6117	3.06794
chr20	1242125	1242250	NM_015685	NM_015685	SDCBP2	SDCBP2	178	53	13.9137	1.42979
chr20	3166748	3167010	NM_032034	NM_032034	SLC4A11	SLC4A11	-375	-637	12.886	1.16279
chr20	4177783	4177996	NM_000678	NM_000678	ADRA1D	ADRA1D	-124	-337	14.5569	1.68543
chr20	4177996	4178307	NM_000678	NM_000678	ADRA1D	ADRA1D	-337	-648	15.2323	2.24347
chr20	6696814	6697385	NM_001200	NM_001200	BMP2	BMP2	69	640	13.0924	2.28952
chr20	8060377	8061084	NM_182734	NM_182734	PLCB1	PLCB1	-919	-212	10.9465	1.00672
chr20	20296054	20296744	NM_002196	NM_002196	INSM1	INSM1	-711	-21	13.7938	1.1703
chr20	20296825	20297062	NM_002196	NM_002196	INSM1	INSM1	60	297	14.2894	2.6471
chr20	22978023	22979273	NM_000361	NM_000361	THBD	THBD	278	-972	12.8228	2.58961
chr20	23013529	23014776	NM_012072	NM_012072	CD93	CD93	1448	201	14.3736	1.49624
chr20	23014776	23015786	NM_012072	NM_012072	CD93	CD93	201	-809	13.1618	1.7122
chr20	30534986	30535610	NM_080616	NM_080616	C20orf112	C20orf112	-37	-661	12.149	2.44814
chr20	38750468	38750938	NM_005461	NM_005461	MAFB	MAFB	822	352	14.217	5.01367
chr20	38750938	38751353	NM_005461	NM_005461	MAFB	MAFB	352	-63	14.3398	3.11119
chr20	41977119	41977835	NM_001098797	NM_032883	TOX2	TOX2	213	-361	12.8675	1.27291
chr20	41977835	41978152	NM_032883	NM_032883	TOX2	TOX2	-361	-44	14.1928	1.75438
chr20	42248965	42249427	NM_175913	NM_175913	JPH2	JPH2	667	205	12.1491	1.0382
chr20	43468676	43469100	NM_001048224	NM_001048224	DBNDD2	DBNDD2	25	449	13.2359	1.10287
chr20	43952386	43952572	NM_001127695	NM_001127695	CTSA	CTSA	-612	-426	14.1973	4.13392
chr20	43952572	43952668	NM_001127695	NM_001127695	CTSA	CTSA	-426	-330	14.36	4.03795
chr20	43952668	43952853	NM_001127695	NM_001127695	CTSA	CTSA	-330	-145	14.816	3.58174
chr20	43952853	43953161	NM_001127695	NM_080749	CTSA	NEURL2	-145	147	14.5286	3.84597
chr20	45847925	45848768	NM_018837	NM_198596	SULF2	SULF2	290	-1	10.5044	1.56265
chr20	60483743	60484110	NM_080473	NM_080473	GATA5	GATA5	678	311	14.4877	3.62907
chr20	60810602	60810832	NM_002531	NM_002531	NTSR1	NTSR1	-32	198	14.2752	1.60044
chr20	60811103	60811741	NM_002531	NM_002531	NTSR1	NTSR1	469	1107	14.9284	1.26679
chr20	61108390	61109011	NM_080606	NM_080606	BHLHE23	BHLHE23	442	-179	14.3875	2.71117
chr20	61109011	61109388	NM_080606	NM_080606	BHLHE23	BHLHE23	-179	-556	13.6091	3.21154
chr20	61669027	61669703	NM_033405	NM_033405	PRIC285	PRIC285	524	-152	13.4434	1.09813
chr21	21291352	21292393	NM_004540	NM_004540	NCAM2	NCAM2	-1152	-111	12.867	1.63562
chr21	26464504	26464902	NM_201414	NM_201414	APP	APP	505	107	14.4816	3.66612
chr21	26464902	26465332	NM_201414	NM_201414	APP	APP	107	-323	14.7323	1.44096
chr21	31852556	31853062	NM_003253	NM_003253	TIAM1	TIAM1	605	99	13.4769	3.87792
chr21	31853062	31853559	NM_003253	NM_003253	TIAM1	TIAM1	99	-398	13.5233	2.07059
chr21	31853559	31854373	NM_003253	NM_003253	TIAM1	TIAM1	-398	-1212	13.1337	2.83619
chr21	32166953	32167059	NM_014586	NM_014586	HUNK	HUNK	-546	-440	11.733	1.38866
chr21	32167059	32167144	NM_014586	NM_014586	HUNK	HUNK	-440	-355	14.1113	1.4015
chr21	32167144	32167462	NM_014586	NM_014586	HUNK	HUNK	-355	-37	14.2038	2.70621
chr21	32706648	32706999	NM_058187	NM_058187	C21orf63	C21orf63	25	376	11.6324	2.36537
chr21	33696713	33697309	NM_005534	NM_005534	IFNGR2	IFNGR2	-359	237	13.5541	3.06987
chr21	34366200	34367209	NM_032476	NM_032476	MRPS6	MRPS6	-1493	-484	12.7715	2.11728
chr21	36428103	36429154	NM_001236	NM_001236	CBR3	CBR3	-1030	21	10.5368	1.05333
chr21	36614598	36614891	NM_015358	NM_015358	MORC3	MORC3	241	534	13.4325	1.01536
chr21	37299907	37300485	NM_018962	NM_018962	DSCR6	DSCR6	-826	-248	14.6023	4.00064
chr21	37300485	37300617	NM_018962	NM_018962	DSCR6	DSCR6	-248	-116	16.0068	1.32091
chr21	37300617	37300742	NM_018962	NM_018962	DSCR6	DSCR6	-116	9	15.1963	3.02668
chr21	37301003	37301216	NM_018962	NM_018962	DSCR6	DSCR6	270	483	15.7606	1.71003
chr21	42060078	42060389	NM_020639	NM_020639	RIPK4	RIPK4	240	-71	14.4685	1.813
chr21	42303236	42303891	NM_020727	NM_020727	ZNF295	ZNF295	329	-326	10.2256	1.74286
chr21	43368739	43369018	NM_000071	NM_000071	CBS	CBS	370	91	13.1741	1.01165
chr21	44056653	44058014	NR_026961	NR_026961	LOC284837	LOC284837	223	-1138	14.2446	1.73194
chr21	44485373	44486697	NM_015259	NM_015259	ICOSLG	ICOSLG	-111	-1435	11.55	1.18282
chr21	44955966	44956581	NM_144991	NM_144991	C21orf29	C21orf29	-43	-658	11.7442	1.05788
chr22	16973154	16973647	NM_018943	NM_018943	TUBA8	TUBA8	-405	88	14.4609	4.36759
chr22	17516740	17517330	NM_005315	NM_005315	GSC2	GSC2	1056	466	15.3187	3.79316
chr22	17546113	17547561	NM_005984	NM_005984	SLC25A1	SLC25A1	188	-1260	10.6177	1.72197
chr22	17798450	17799056	NM_003325	NM_003325	HIRA	HIRA	769	163	13.1004	1.47058
chr22	17799436	17800400	NM_003325	NM_003776	HIRA	MRPL40	-217	364	11.7909	1.33765
chr22	17846564	17846770	NM_005659	NM_005659	UFD1L	UFD1L	174	-32	14.6176	1.49644
chr22	17891988	17892419	NM_003277	NM_003277	CLDN5	CLDN5	872	441	14.6205	5.5421
chr22	18221449	18222321	NM_024627	NM_024627	C22orf29	C22orf29	922	50	13.7615	1.33245
chr22	19078398	19079144	NR_003253	NR_003253	ZNF74	ZNF74	-82	664	13.5144	1.29696
chr22	19122185	19122445	NM_182895	NM_182895	SCARF2	SCARF2	-39	-299	14.5351	3.12461
chr22	19122445	19122821	NM_182895	NM_182895	SCARF2	SCARF2	-299	-675	14.544	2.94406
chr22	19180212	19181493	NM_032775	NM_032775	KLHL22	KLHL22	-90	-1371	13.9167	2.38993
chr22	19666658	19667049	NM_006767	NM_006767	LZTR1	LZTR1	100	491	13.5298	2.06145
chr22	19685843	19686675	NR_027052	NM_030573	FLJ39582	THAP7	-368	-271	12.3802	1.75236
chr22	19729664	19730036	NR_027006	NR_027006	LOC400891	LOC400891	-585	-213	13.8201	1.38529
chr22	20419999	20420797	NM_013313	NM_013313	YPEL1	YPEL1	72	-726	14.1451	1.3398
chr22	20667006	20667167	NM_003935	NM_003935	TOP3B	TOP3B	141	-20	13.2794	1.64242
chr22	21192714	21193038	NM_080764	NM_080764	ZNF280B	ZNF280B	791	467	13.7543	2.06688
chr22	21814107	21814618	NM_014433	NM_014433	RTDR1	RTDR1	134	-377	12.4463	1.81489
chr22	21817418	21817876	NM_004914	NM_004914	RAB36	RAB36	-95	363	14.7667	2.25152
chr22	27797723	27798920	NM_001039570	NM_001039570	KREMEN1	KREMEN1	-1343	-146	10.0252	2.15271
chr22	27799527	27799661	NM_032045	NM_032045	KREMEN1	KREMEN1	421	555	15.3651	1.4388
chr22	29122993	29123180	NM_033382	NM_033382	SEC14L2	SEC14L2	60	247	13.218	1.58134
chr22	34106964	34107262	NM_002133	NM_002133	HMOX1	HMOX1	-123	175	15.3445	1.54785
chr22	36530411	36530656	NM_005318	NM_005318	H1F0	H1F0	-649	-404	13.4163	3.02757
chr22	36530656	36531029	NM_005318	NM_005318	H1F0	H1F0	-404	-31	14.3658	2.08044
chr22	36531029	36531368	NM_005318	NM_005318	H1F0	H1F0	-31	308	14.5617	1.71533
chr22	39362518	39363543	NM_020831	NM_020831	MKL1	MKL1	118	-907	12.2005	1.77082
chr22	44818802	44819467	NR_027036	NR_027036	LOC100271722	LOC100271722	610	-55	14.994	2.01914
chr22	44819467	44819633	NR_027036	NR_027036	LOC100271722	LOC100271722	-55	-221	15.7804	1.14785
chr22	45311866	45311984	NM_014246	NM_014246	CELSR1	CELSR1	-135	-253	12.8246	1.09248
chr22	49314985	49315389	NM_001113756	NM_001953	TYMP	TYMP	139	-9	15.2772	3.05646
chr22	49315389	49315466	NM_001953	NM_001953	TYMP	TYMP	-9	-86	14.829	1.71664
chr22	49315466	49315926	NM_001953	NM_001953	TYMP	TYMP	-86	-546	14.4184	4.4484
chr22	49317295	49317727	NM_001014440	NM_001014440	ODF3B	ODF3B	579	147	14.0759	3.02727
