# Supplementary material for: Aberrant DNA Methylation Is Associated with Disease Progression, Resistance to Imatinib and Shortened Survival in Chronic Myelogenous Leukemia
Source: PLoS One. 2011 Jul 8;6(7):e22110. doi: 10.1371/journal.pone.0022110 (PMC3132778; doi:10.1371/journal.pone.0022110)
Supplement: Table S3 — Genes methylated in the K562 leukemia cell line are enriched for targets of Polycomb in ES cells. (XLS) [file pone.0022110.s003.xls]

## Sheet: Sheet1
Supplementary Table 3: Genes methylated in the K562 leukemia cell line are enriched for targets of Polycomb in ES cells
DNA methylation in K562	Polycomb targeting (histone H3K27 trimethylation in ES cells)
	Positive	Negative	Targeted fraction	Odds ratio (95% confidence interval)	P value
Methylated in K562	268 genes	602 genes	0.308046	2.6 (2.2-3.1)	<.0001
Not methylated in K562	749 genes	4446 genes	0.144177
