# Supplementary material for: Aberrant DNA Methylation Is Associated with Disease Progression, Resistance to Imatinib and Shortened Survival in Chronic Myelogenous Leukemia
Source: PLoS One. 2011 Jul 8;6(7):e22110. doi: 10.1371/journal.pone.0022110 (PMC3132778; doi:10.1371/journal.pone.0022110)
Supplement: Table S4 — Gene categories affected by DNA methylation in K562. (XLS) [file pone.0022110.s004.xls]

## Sheet: Genes methylated in K562
Supplementary Table 4: Gene categories affected by DNA methylation in K562
Category	P-value
Organ Development	3.34E-24-2.46E-03
Gene Expression	8.45E-22-2.92E-03
Cellular Development	9.83E-21-3.58E-03
Tissue Development	2.11E-19-3.29E-03
Embryonic Development	6.21E-14-2.73E-03
Nervous System Development and Function	1.48E-12-2.92E-03
Cellular Growth and Proliferation	5.68E-12-3.69E-03
Cellular Movement	2.61E-11-2.38E-03
Organismal Development	4.07E-10-2.22E-03
Tissue Morphology	5.96E-10-3.41E-03
Organ Morphology	1.36E-09-2.85E-03
Renal and Urological System Development and Function	1.57E-09-7.41E-04
Cardiovascular System Development and Function	3.26E-09-2.56E-03
Cell Morphology	1.06E-08-3.58E-03
Developmental Disorder	3.04E-08-2.94E-03
Cancer	9E-08-3.7E-03
Reproductive System Disease	4.58E-07-3.56E-03
Skeletal and Muscular System Development and Function	7.8E-07-3.58E-03
Hematological System Development and Function	3.57E-06-3.41E-03
Hematopoiesis	3.57E-06-2.7E-03
Cell Death	4.11E-06-3.56E-03
Cell-To-Cell Signaling and Interaction	6.79E-06-3.07E-03
Connective Tissue Disorders	7.42E-06-2.56E-03
Skeletal and Muscular Disorders	7.42E-06-2.94E-03
Visual System Development and Function	1.03E-05-2.66E-03
Genetic Disorder	1.21E-05-1.59E-03
Reproductive System Development and Function	1.67E-05-9.27E-04
Behavior	1.94E-05-2.08E-04
Ophthalmic Disease	2.6E-05-4.13E-04
Cardiovascular Disease	2.84E-05-3.01E-03
Auditory and Vestibular System Development and Function	3.87E-05-4.67E-05
Organismal Functions	3.96E-05-2.08E-04
Cellular Compromise	5.33E-05-1.59E-03
Endocrine System Development and Function	8.2E-05-8.2E-04
Cell Cycle	1.27E-04-3.69E-03
Neurological Disease	1.56E-04-3.36E-03
Psychological Disorders	1.56E-04-1.56E-04
Hepatic System Development and Function	2.3E-04-2.3E-04
Cell Signaling	2.46E-04-1.67E-03
Nucleic Acid Metabolism	2.46E-04-3.51E-03
Small Molecule Biochemistry	2.46E-04-3.58E-03
Cell-mediated Immune Response	4.03E-04-2.35E-03
Connective Tissue Development and Function	4.21E-04-3.29E-03
Molecular Transport	5.29E-04-3.69E-03
Organismal Injury and Abnormalities	5.84E-04-3.36E-03
Cellular Assembly and Organization	8.2E-04-3.07E-03
Cellular Function and Maintenance	8.2E-04-3.08E-03
Organismal Survival	8.45E-04-1.14E-03
Vitamin and Mineral Metabolism	9.17E-04-9.17E-04
Hematological Disease	1.48E-03-2.4E-03
Respiratory System Development and Function	1.59E-03-2.46E-03
Immunological Disease	1.72E-03-1.72E-03
Gastrointestinal Disease	1.97E-03-3.69E-03
Digestive System Development and Function	2.25E-03-3.58E-03
Inflammatory Disease	2.92E-03-2.92E-03
Respiratory Disease	2.92E-03-2.92E-03
Nutritional Disease	2.94E-03-2.94E-03
Free Radical Scavenging	2.94E-03-2.94E-03
Tumor Morphology	3.02E-03-3.02E-03
Drug Metabolism	3.58E-03-3.58E-03
Renal and Urological Disease	3.58E-03-3.58E-03
Dermatological Diseases and Conditions	3.6E-03-3.6E-03
