# Supplementary material for: Aberrant DNA Methylation Is Associated with Disease Progression, Resistance to Imatinib and Shortened Survival in Chronic Myelogenous Leukemia
Source: PLoS One. 2011 Jul 8;6(7):e22110. doi: 10.1371/journal.pone.0022110 (PMC3132778; doi:10.1371/journal.pone.0022110)
Supplement: Table S5 — LINE-1 methylation. (XLS) [file pone.0022110.s005.xls]

## Sheet: Sheet1
Supplementary Table 5. LINE-1 methylation.
LINE-1 methylation		CML patients (%)
Status	Methylation	CP	AP	BP
Hypomethylated	<64%	2 (3%)	1 (2%)	1 (7%)
Within normal range	64%-72%	26 (41%)	17 (42%)	7 (46%)
Hypermethylated	>72%	36 (56%)	23 (56%)	7 (47%)
P = 0.92, chi-square test
