# Supplementary material for: Aberrant DNA Methylation Is Associated with Disease Progression, Resistance to Imatinib and Shortened Survival in Chronic Myelogenous Leukemia
Source: PLoS One. 2011 Jul 8;6(7):e22110. doi: 10.1371/journal.pone.0022110 (PMC3132778; doi:10.1371/journal.pone.0022110)
Supplement: Table S7 — Methylation of individual genes and the response to imatinib. (XLS) [file pone.0022110.s007.xls]

## Sheet: Sheet1
Supplementary Table 7. Methylation of individual genes and the response to imatinib.
a) All CML stages, 90 patients
Gene	Patients methylated (%)			P value
	Responsive, n=30	Intolerant, n=10	Resistant, n=50
ABL1	25 (83)	8 (80)	45 (90)	NS
CDH13	20 (67)	9 (90)	44 (88)	0.046
CDKN2B	2 (7)	0 (0)	8 (16)	NS
DPYS	12 (40)	8 (80)	31 (62)	0.045
NPM2	11 (37)	8 (80)	40 (80)	0.0002
OSCP1	2 (7)	5 (50)	25 (50)	0.0003
PDLIM4	4 (13)	4 (40)	13 (26)	NS
PGRA	18 (60)	8 (80)	42 (84)	NS
PGRB	11 (37)	7 (70)	35 (70)	0.01
TFAP2E	15 (50)	5 (50)	35 (70)	NS
b) CP stage only, 43 patients
Gene	Patients methylated (%)			P value
	Responsive, n=27	Intolerant, n=6	Resistant, n=10
ABL1	22 (81)	5 (83)	6 (60)	NS
CDH13	18 (67)	5 (83)	9 (90)	NS
CDKN2B	1 (4)	0 (0)	0 (0)	NS
DPYS	11 (41)	5 (83)	6 (60)	NS
NPM2	10 (37)	5 (83)	9 (90)	0.005
OSCP1	0 (0)	4 (67)	3 (30)	0.0001
PDLIM4	4 (15)	3 (50)	0 (0)	0.03
PGRA	16 (59)	5 (83)	8 (80)	NS
PGRB	9 (33)	4 (67)	6 (60)	NS
TFAP2E	13 (48)	2 (33)	5 (50)	NS
